# Supplementary material for: From Sputnik to Starship: Estimating the experience curve of space launch technology
Source: PNAS Nexus. 2026 Jul 14;5(7):pgag217. doi: 10.1093/pnasnexus/pgag217 (PMC13366537; doi:10.1093/pnasnexus/pgag217)
Supplement: pgag217_Supplementary_Data [file pgag217_supplementary_data.zip]

Archive with 4 entries (4 files):
- PNASNEXUS-PNASNEXUS-2026-00061-TRR-s03.xlsx
- PNASNEXUS-PNASNEXUS-2026-00061-TRR-s04.txt
- PNASNEXUS-PNASNEXUS-2026-00061-TRR-s01.pdf
- PNASNEXUS-PNASNEXUS-2026-00061-TRR-s02.xlsx
