# Supplementary material for: From Sputnik to Starship: Estimating the experience curve of space launch technology
Source: PNAS Nexus. 2026 Jul 14;5(7):pgag217. doi: 10.1093/pnasnexus/pgag217 (PMC13366537; doi:10.1093/pnasnexus/pgag217)
Supplement: pgag217_Supplementary_Data [file pgag217_supplementary_data.zip › PNASNEXUS-PNASNEXUS-2026-00061-TRR-s03.xlsx]

## Sheet: Sheet1
year	totalmasstoleokg	averagecost2024kg	cumulativemass
1960	16020	87023.6	16020
1961	18640	91307.4	34660
1962	33330	81406.2	67990
1963	26655	84621.5	94645
1964	73455	47202.9	168100
1965	130513	27566.4	298613
1966	150943	39511.3	449556
1967	252776	21272.6	702332
1968	481657	26049.4	1183989
1969	649443	14481.6	1833432
1970	149183	13868.1	1982615
1971	366157	15195.9	2348772
1972	306032	14008.1	2654804
1973	289886	23256.5	2944690
1974	98340.2	25644.7	3043030
1975	169616	27014	3212646
1976	111484	21504.2	3324130
1977	119221	24564.2	3443351
1978	110201	20693.4	3553552
1979	71868.8	18458.8	3625421
1980	48548.8	19148.5	3673970
1981	131948	21577.7	3805918
1982	163032	21543.9	3968950
1983	174742	24811.1	4143692
1984	264014	22063.4	4407706
1985	309755	23597.3	4717461
1986	108414	24777.2	4825875
1987	65829.2	24832.1	4891704
1988	149485	23550.2	5041189
1989	303578	23750.2	5344767
1990	330633	24284.4	5675400
1991	289572	24245	5964972
1992	792123	17258.1	6757095
1993	635230	17759.1	7392325
1994	850085	15093.1	8242410
1995	716939	18719.7	8959348
1996	665767	17255.2	9625115
1997	727679	16590.5	10400000
1998	637180	18000.2	11000000
1999	636481	16106.9	11600000
2000	838841	15408.1	12500000
2001	596475	17224.8	13100000
2002	652160	16213.8	13700000
2003	438408	15820.6	14200000
2004	527271	12469.1	14700000
2005	509141	13043.6	15200000
2006	608543	14058.3	15800000
2007	670333	12808.4	16500000
2008	692558	12543.6	17200000
2009	816076	13665.5	18000000
2010	803609	11061.9	18800000
2011	877132	11101.2	19700000
2012	817443	9702.29	20500000
2013	747203	10111.1	21200000
2014	881914	10189.4	22100000
2015	840908	9018.05	22900000
2016	864706	9466	23800000
2017	1000000	7800.78	24800000
2018	1200000	7763.62	26000000
2019	985547	7115.6	27000000
2020	1100000	6611.26	28100000
2021	1400000	6793.91	29500000
2022	2000000	6536.27	31500000
2023	2700000	4501.47	34200000
2024	3700000	3975.14	37900000
2025	4900000	3867.72	42800000
