# Supplementary material for: From Sputnik to Starship: Estimating the experience curve of space launch technology
Source: PNAS Nexus. 2026 Jul 14;5(7):pgag217. doi: 10.1093/pnasnexus/pgag217 (PMC13366537; doi:10.1093/pnasnexus/pgag217)
Supplement: pgag217_Supplementary_Data [file pgag217_supplementary_data.zip › PNASNEXUS-PNASNEXUS-2026-00061-TRR-s04.txt]

**Do File aggregate database
//31 March 2026

//by Alessio Terzi

set scheme plotplain

**chart of time series of average cost

label var averagecost2024kg "average cost (2024 $/kg)"
twoway (line averagecost2024kg year), xlabel(1960(5)2025)

**new variables

gen ln_cumulativemass = ln( cumulativemass)
gen ln_avgcost = ln( averagecost2024kg)
gen coldwar=0
replace coldwar=1 if year<1990

gen falconera=0
replace falconera=1 if year>2009

//market size estimate

gen marketsize= averagecost2024kg* totalmasstoleokg
twoway (line marketsize year) if year<2025, xlabel(1960(10)2030) ytitle("total expenditure on space launch, 2024$")

//structural break test, based on "supremum of Wald statistics test" identifying 2010 as a break

reg ln_avgcost ln_cumulativemass
tsset year
estat sbsingle

label var ln_avgcost "Average cost, 2024 $/kg (log scale)"
label var ln_cumulativemass "Cumulative payload (log scale)"

twoway (scatter ln_avgcost ln_cumulativemass) (lfit ln_avgcost ln_cumulativemass) if year>1999, xtitle("Cumulative payload (log scale)") ytitle("Average cost, 2024$/kg (log scale)") legend(off) xlabel(16.3(0.3)17.6)
twoway (scatter ln_avgcost ln_cumulativemass) (lfit ln_avgcost ln_cumulativemass) if year>1999, xtitle("Cumulative mass") ytitle("Average cost, 2024$/kg") legend(off)
scatter ln_avgcost ln_cumulativemass, xline(16.72, lcolor(red))

graph twoway (scatter ln_avgcost ln_cumulativemass, xline(16.72, lcolor(red))) (lfit ln_avgcost ln_cumulativemass if year<2010) (lfit ln_avgcost ln_cumulativemass if year>=2010)
graph twoway (scatter ln_avgcost ln_cumulativemass, xline(16.72, lcolor(red))) (lfit ln_avgcost ln_cumulativemass if year<2010, legend(off) ytitle("Average cost, 2024 $/kg (log scale)"))  (lfit ln_avgcost ln_cumulativemass if year>=2010, legend(off))


reg ln_avgcost ln_cumulativemass coldwar c.ln_cumulativemass#i.coldwar
//alternative specification to compare learning curves before and after Cold War 

reg ln_avgcost ln_cumulativemass c.ln_cumulativemass#i.falconera
//alternative specification considers only the falcon era, and seems more credible in terms of forecasts

reg ln_avgcost ln_cumulativemass if falconera==1

estat hettest
**ran Breusch-Pagan / Cook-Weisberg test for heteroskedasticity, not significant. did not proceed to use robust std errors

// ran regression with Newey-West standard errors to correct for heteroskedasticity and autocorrelation
ssc install ivreg2
ssc install ranktest 
tsset year
ivreg2 ln_avgcost ln_cumulativemass, robust bw(2)

**other specifications (with different samples)

ivreg2 ln_avgcost ln_cumulativemass if falconera==1, robust bw(2)
ivreg2 ln_avgcost ln_cumulativemass if coldwar==0, robust bw(2)
ivreg2 ln_avgcost ln_cumulativemass if coldwar==1, robust bw(2)
ivreg2 ln_avgcost ln_cumulativemass if year>1999, robust bw(2)

**moore's law version
gen t = _n
ivreg2 ln_avgcost t , robust bw(2)

//ran Augmented Dickey–Fuller tests to verify stationarity

tsset year
dfuller ln_cumulativemass, lags(1) trend
dfuller ln_avgcost , lags(1) trend
reg ln_avgcost ln_cumulativemass
predict ehat, resid
dfuller ehat, lags(1) noconstant


//AR(1) and AR(2) models for robustness
newey2 ln_avgcost ln_cumulativemass , lag(1) force
newey2 ln_avgcost ln_cumulativemass , lag(2) force


***FORECAST out of sample

//conservative scenario

use "C:\Users\Alessio\Dropbox\Research\Space econ\Quantitative paper\conservative scenario.dta", clear

predict ln_avgcost_forecast, xb
predict ln_avgcost_ci_upper, stdp
predict ln_avgcost_ci_lower, stdf

gen avgcost_forecast= exp(ln_avgcost_forecast)

gen l_forecast= exp( ln_avgcost_forecast - 1.96 * ln_avgcost_ci_upper)

gen u_forecast= exp( ln_avgcost_forecast + 1.96 * ln_avgcost_ci_upper)

twoway (line cumulativemass year if year<=2024) (line cumulativemass year if year>2024), xline(2024, lcolor(red)) legend(off) title("Conservative scenario") ytitle("Cumulative mass, kg") ylabel(0(50000000)200000000)

twoway (scatter ln_avgcost_forecast year) || (scatter ln_avgcost year)

twoway (scatter averagecost2024kg year if year<=2024, xline(2010, lcolor(red)) ) || (scatter avgcost_forecast year if year>2024)

twoway (scatter averagecost2024kg year if year<=2024, xline(2024, lcolor(red)) ) || (scatter avgcost_forecast year if year>2024) || rcap l_forecast u_forecast year if year>2024

twoway  (scatter avgcost_forecast year if year>2024) || rcap l_forecast u_forecast year if year>2024

twoway (scatter averagecost2024kg year if year<=2024 & year>2000, xline(2024, lcolor(red)) ) || (scatter avgcost_forecast year if year>2024) || rcap l_forecast u_forecast year if year>2024, title("Conservative scenario")

twoway  (scatter avgcost_forecast year if year>2024) || rcap l_forecast u_forecast year if year>2024, title("Conservative scenario") ytitle("2024 $/kg")

twoway  (scatter avgcost_forecast year if year>2025) (scatter averagecost2024kg year if year>2014 & year<=2025) (line avgcost_forecast year if year>2014 & year<=2025) || rcap l_forecast u_forecast year if year>2025, title("Conservative scenario") ytitle("2024 $/kg") legend(off) xline(2025, lcolor(red))

//central scenario

use "C:\Users\Alessio\Dropbox\Research\Space econ\Quantitative paper\central scenario.dta", clear

predict ln_avgcost_forecast, xb
predict ln_avgcost_ci_upper, stdp
predict ln_avgcost_ci_lower, stdf
gen avgcost_forecast= exp(ln_avgcost_forecast)

gen l_forecast= exp( ln_avgcost_forecast - 1.96 * ln_avgcost_ci_upper)

gen u_forecast= exp( ln_avgcost_forecast + 1.96 * ln_avgcost_ci_upper)

twoway (line cumulativemass year if year<=2024) (line cumulativemass year if year>2024), xline(2024, lcolor(red)) legend(off) title("Central scenario") ytitle("Cumulative mass, kg")

twoway (scatter ln_avgcost_forecast year) || (scatter ln_avgcost year)

twoway (scatter averagecost2024kg year if year<=2024, xline(2010, lcolor(red)) ) || (scatter avgcost_forecast year if year>2024)

twoway (scatter averagecost2024kg year if year<=2024, xline(2024, lcolor(red)) ) || (scatter avgcost_forecast year if year>2024) || rcap l_forecast u_forecast year if year>2024

twoway  (scatter avgcost_forecast year if year>2024) || rcap l_forecast u_forecast year if year>2024

twoway (scatter averagecost2024kg year if year<=2024 & year>2000, xline(2024, lcolor(red)) ) || (scatter avgcost_forecast year if year>2024) || rcap l_forecast u_forecast year if year>2024, title("Central scenario")

twoway  (scatter avgcost_forecast year if year>2024) || rcap l_forecast u_forecast year if year>2024, title("Central scenario") ytitle("2024 $/kg")

twoway  (scatter avgcost_forecast year if year>2024) (scatter averagecost2024kg year if year>2014 & year<2025) (line avgcost_forecast year if year>2014 & year<2025) || rcap l_forecast u_forecast year if year>2024, title("Central scenario") ytitle("2024 $/kg") legend(off) xline(2024, lcolor(red))


//bullish scenario

use "C:\Users\Alessio\Dropbox\Research\Space econ\Quantitative paper\bullish scenario.dta", clear

predict ln_avgcost_forecast, xb
predict ln_avgcost_ci_upper, stdp
predict ln_avgcost_ci_lower, stdf
gen avgcost_forecast= exp(ln_avgcost_forecast)

gen l_forecast= exp( ln_avgcost_forecast - 1.96 * ln_avgcost_ci_upper)

gen u_forecast= exp( ln_avgcost_forecast + 1.96 * ln_avgcost_ci_upper)

twoway (line cumulativemass year if year<=2024) (line cumulativemass year if year>2024), xline(2024, lcolor(red)) legend(off) title("Bullish scenario") ytitle("Cumulative mass, kg", placement(bottom)) ylabel(0(50000000)200000000)

twoway (scatter ln_avgcost_forecast year) || (scatter ln_avgcost year)

twoway (scatter averagecost2024kg year if year<=2024, xline(2010, lcolor(red)) ) || (scatter avgcost_forecast year if year>2024)

twoway (scatter averagecost2024kg year if year<=2024, xline(2024, lcolor(red)) ) || (scatter avgcost_forecast year if year>2024) || rcap l_forecast u_forecast year if year>2024

twoway  (scatter avgcost_forecast year if year>2024) || rcap l_forecast u_forecast year if year>2024

twoway (scatter averagecost2024kg year if year<=2024 & year>2000, xline(2024, lcolor(red)) ) || (scatter avgcost_forecast year if year>2024) || rcap l_forecast u_forecast year if year>2024, title("Bullish scenario")

twoway  (scatter avgcost_forecast year if year>2024) || rcap l_forecast u_forecast year if year>2024, title("Bullish scenario") ytitle("2024 $/kg")

twoway  (scatter avgcost_forecast year if year>2024) (scatter averagecost2024kg year if year>2014 & year<2025) (line avgcost_forecast year if year>2014 & year<2025) || rcap l_forecast u_forecast year if year>2024, title("Bullish scenario") ytitle("2024 $/kg") legend(off) xline(2024, lcolor(red))


//// Data driven scenario 

use "C:\Users\Alessio\Dropbox\Research\Space econ\Quantitative paper\database_aggregate.dta", clear

tsset year

**Holt-Winters Exponential Smoothing
tssmooth hwinters cumulativemass_smoothed = cumulativemass,  parms(0.9 0.9) forecast(16)
label variable cumulativemass_smoothed "ETS fitted values"
graph twoway (scatter cumulativemass year, xline(2024, lcolor(red))) || (line cumulativemass_smoothed year), title("ETS forecast") legend(position(6))

graph twoway (scatter cumulativemass year, xline(2024, lcolor(red))) || (line cumulativemass_smoothed year), title("ETS scenario") legend(off) ylabel(0(50000000)200000000) ytitle("Cumulative mass, kg")

graph twoway (scatter cumulativemass year if year<2031, xline(2024, lcolor(red))) || (line cumulativemass_smoothed year if year<2031), legend(off) xlabel(1960(10)2030) ytitle("Cumulative mass, kg")

//Data driven ETS forecast (turns out very conservative)

use "C:\Users\Alessio\Dropbox\Research\Space econ\Quantitative paper\ETS scenario.dta", clear

predict ln_avgcost_forecast, xb
predict ln_avgcost_ci_upper, stdp
predict ln_avgcost_ci_lower, stdf
gen avgcost_forecast= exp(ln_avgcost_forecast)

gen l_forecast= exp( ln_avgcost_forecast - 1.96 * ln_avgcost_ci_upper)

gen u_forecast= exp( ln_avgcost_forecast + 1.96 * ln_avgcost_ci_upper)

twoway (scatter ln_avgcost_forecast year) || (scatter ln_avgcost year)

twoway (scatter averagecost2024kg year if year<=2024, xline(2010, lcolor(red)) ) || (scatter avgcost_forecast year if year>2024)

twoway (scatter averagecost2024kg year if year<=2024, xline(2024, lcolor(red)) ) || (scatter avgcost_forecast year if year>2024) || rcap l_forecast u_forecast year if year>2024

twoway  (scatter avgcost_forecast year if year>2024) || rcap l_forecast u_forecast year if year>2024

twoway (scatter averagecost2024kg year if year<=2024 & year>2000, xline(2024, lcolor(red)) ) || (scatter avgcost_forecast year if year>2024) || rcap l_forecast u_forecast year if year>2024, title("ETS scenario")

twoway  (scatter avgcost_forecast year if year>2024) || rcap l_forecast u_forecast year if year>2024, title("ETS scenario") ytitle("2024 $/kg")

twoway  (scatter avgcost_forecast year if year>2024) (scatter averagecost2024kg year if year>2014 & year<2025) (line avgcost_forecast year if year>2014 & year<2025) || rcap l_forecast u_forecast year if year>2024, title("ETS scenario") ytitle("2024 $/kg") legend(off) xline(2024, lcolor(red))

twoway  (scatter avgcost_forecast year if year>2024 & year<2031) (scatter averagecost2024kg year if year>2009 & year<2025) (line avgcost_forecast year if year>2009 & year<2025) || rcap l_forecast u_forecast year if year>2024 & year<2031, ytitle("2024 $/kg") ylabel(0(2000)14000) legend(off) xline(2024, lcolor(red))

//comparison of scenarios

use "C:\Users\Alessio\Dropbox\Research\Space econ\Quantitative paper\scenario comparison.dta", clear

rename conservative_price price_conservative
rename conservative_l_price l_price_conservative
rename conservative_u_price u_price_conservative
rename central_price price_central
rename central_l_price l_price_central
rename central_u_price u_price_central
rename bullish_price price_bullish
rename bullish_l_price l_price_bullish
rename bullish_u_price u_price_bullish
rename ets_price price_ets
rename ets_l_price l_price_ets
rename ets_u_price u_price_ets

reshape long price_ l_price_ u_price_, i(year) j(scenario) string

gen scenario_num = .
replace scenario_num = 1 if scenario == "ets"
replace scenario_num = 2 if scenario == "conservative"
replace scenario_num = 3 if scenario == "central"
replace scenario_num = 4 if scenario == "bullish"
label define scenario_lbl 1 "ETS" 2 "Conservative" 3 "Central" 4 "Bullish"
label values scenario_num scenario_lbl

twoway (scatter price_ scenario_num if year==2030) || (rcap l_price_ u_price_ scenario_num if year==2030), xtitle("") xlabel(1 "ETS" 2 "Conservative" 3 "Central" 4 "Bullish") ytitle("2024 $/kg") title("2030") legend(off) ylabel(0(500)3000)

twoway (scatter price_ scenario_num if year==2035) || (rcap l_price_ u_price_ scenario_num if year==2035), xtitle("") xlabel(1 "ETS" 2 "Conservative" 3 "Central" 4 "Bullish") ytitle("2024 $/kg") title("2035") legend(off) ylabel(0(500)3000)

twoway (scatter price_ scenario_num if year==2035) || (rcap l_price_ u_price_ scenario_num if year==2035), xtitle("") xlabel(1 "ETS" 2 "Conservative" 3 "Central" 4 "Bullish") ytitle("2024 $/kg") title("2035") legend(off) ylabel(0(500)3000)

**with line at 2000$
twoway (scatter price_ scenario_num if year==2030) || (rcap l_price_ u_price_ scenario_num if year==2030), xtitle("") xlabel(1 "ETS" 2 "Conservative" 3 "Central" 4 "Bullish") ytitle("2024 $/kg") subtitle("2030", box bexpand fcolor(gs10)) legend(off) ylabel(0(500)3000) yline(2000)
graph save graph_2030.gph, replace

**with line at 1000$
twoway (scatter price_ scenario_num if year==2040) || (rcap l_price_ u_price_ scenario_num if year==2040), xtitle("") xlabel(1 "ETS" 2 "Conservative" 3 "Central" 4 "Bullish") subtitle("2040", box bexpand fcolor(gs10)) legend(off) ylabel(0(500)3000) yline(1000)
graph save graph_2040.gph, replace

**combined graph
graph combine graph_2030.gph graph_2040.gph, col(2) title("") ycommon

**without ETS
twoway (scatter price_ scenario_num if year==2040 & scenario_num>1) || (rcap l_price_ u_price_ scenario_num if year==2040 & scenario_num>1), xtitle("") xlabel(2 "Conservative" 3 "Central" 4 "Bullish") ytitle("2024 $/kg") title("2040") legend(off) ylabel(0(500)3000) yline(1000)

///Placebo time as a robustness test
**we stop the timeline at 2015 and see how our method does at forecasting actual avg cost realisations up until 2024**

**ETS**

use "C:\Users\Alessio\Dropbox\Research\Space econ\Quantitative paper\Draft\Journal Process\PNAS Nexus\Revision 1\database_aggregate_r1.dta", clear

drop if year>2015

tsset year
tssmooth hwinters cumulativemass_smoothed = cumulativemass,  parms(0.9 0.9) forecast(10)
label variable cumulativemass_smoothed "ETS fitted values"

save "C:\Users\Alessio\Dropbox\Research\Space econ\Quantitative paper\Draft\Journal Process\PNAS Nexus\Revision 1\Placebo time ETS scenario_r1.dta", replace

use "C:\Users\Alessio\Dropbox\Research\Space econ\Quantitative paper\Draft\Journal Process\PNAS Nexus\Revision 1\database_aggregate_r1.dta", clear

reg ln_avgcost ln_cumulativemass if falconera==1 & year<2016

//reg ln_avgcost ln_cumulativemass if year>2000 & year<2016//potential alternative (logic is to keep 15 year window as per baseline regression)

use "C:\Users\Alessio\Dropbox\Research\Space econ\Quantitative paper\Draft\Journal Process\PNAS Nexus\Revision 1\Placebo time ETS scenario_r1.dta", clear

predict ln_avgcost_forecast, xb
predict ln_avgcost_ci_upper, stdp
predict ln_avgcost_ci_lower, stdf
gen avgcost_forecast= exp(ln_avgcost_forecast)

gen l_forecast= exp( ln_avgcost_forecast - 1.96 * ln_avgcost_ci_upper)

gen u_forecast= exp( ln_avgcost_forecast + 1.96 * ln_avgcost_ci_upper)

twoway (scatter averagecost2024kg year if year>=2005, msymbol(O) mcolor(black)) (scatter avgcost_forecast year if year>2015) (rcap l_forecast u_forecast year if year>2015) (line avgcost_forecast year if year>=2005 & year<=2015), xline(2015,lcolor(red)) legend(order(1 "Cost realisations" 2 "Forecast") pos(2) ring(0)) ytitle("Launch cost (2024 $/kg)") xtitle("") name(g1, replace) title(a. ETS placebo)

**central scenario

save "C:\Users\Alessio\Dropbox\Research\Space econ\Quantitative paper\Draft\Journal Process\PNAS Nexus\Revision 1\Placebo time central scenario_r1.dta", replace

predict ln_avgcost_forecast, xb
predict ln_avgcost_ci_upper, stdp
predict ln_avgcost_ci_lower, stdf
gen avgcost_forecast= exp(ln_avgcost_forecast)

gen l_forecast= exp( ln_avgcost_forecast - 1.96 * ln_avgcost_ci_upper)

gen u_forecast= exp( ln_avgcost_forecast + 1.96 * ln_avgcost_ci_upper)

twoway (scatter averagecost2024kg year if year>=2005, msymbol(O) mcolor(black)) (scatter avgcost_forecast year if year>2015) (rcap l_forecast u_forecast year if year>2015) (line avgcost_forecast year if year>=2005 & year<=2015), xline(2015,lcolor(red)) legend(off) ytitle("") xtitle("") name(g2, replace) title("b. Central placebo")

**conservative scenario

use "C:\Users\Alessio\Dropbox\Research\Space econ\Quantitative paper\Draft\Journal Process\PNAS Nexus\Revision 1\Placebo time conservative scenario_r1.dta", clear

predict ln_avgcost_forecast, xb
predict ln_avgcost_ci_upper, stdp
predict ln_avgcost_ci_lower, stdf
gen avgcost_forecast= exp(ln_avgcost_forecast)

gen l_forecast= exp( ln_avgcost_forecast - 1.96 * ln_avgcost_ci_upper)

gen u_forecast= exp( ln_avgcost_forecast + 1.96 * ln_avgcost_ci_upper)

twoway (scatter averagecost2024kg year if year>=2005, msymbol(O) mcolor(black)) (scatter avgcost_forecast year if year>2015) (rcap l_forecast u_forecast year if year>2015) (line avgcost_forecast year if year>=2005 & year<=2015), xline(2015,lcolor(red)) legend(off) ytitle("Launch cost (2024 $/kg)") xtitle("Year") name(g3, replace) title("c. Conservative placebo")

**bullish scenario

use "C:\Users\Alessio\Dropbox\Research\Space econ\Quantitative paper\Draft\Journal Process\PNAS Nexus\Revision 1\Placebo time bullish scenario_r1.dta", clear

predict ln_avgcost_forecast, xb
predict ln_avgcost_ci_upper, stdp
predict ln_avgcost_ci_lower, stdf
gen avgcost_forecast= exp(ln_avgcost_forecast)

gen l_forecast= exp( ln_avgcost_forecast - 1.96 * ln_avgcost_ci_upper)

gen u_forecast= exp( ln_avgcost_forecast + 1.96 * ln_avgcost_ci_upper)

twoway (scatter averagecost2024kg year if year>=2005, msymbol(O) mcolor(black)) (scatter avgcost_forecast year if year>2015) (rcap l_forecast u_forecast year if year>2015) (line avgcost_forecast year if year>=2005 & year<=2015), xline(2015,lcolor(red)) legend(off) ytitle("") xtitle("Year") name(g4, replace) title("d. Bullish placebo")

**and combine all the charts together

graph combine g1 g2 g3 g4, col(2) ycommon xcommon  imargin(1 1 1 1) graphregion(color(white))

///Market share by country

use "C:\Users\Alessio\Dropbox\Research\Space econ\Quantitative paper\database_aggregate by country.dta", clear

gen marketsize= averagecost2024kg* totalmasstoleokg
bysort year: egen global_marketsize = total( marketsize )
gen marketshare= marketsize/ global_marketsize

twoway (line marketshare year if country=="US") (line marketshare year if country=="EU") (line marketshare year if country=="PRC") (line marketshare year if country=="RU", lcolor(gs9) lpattern(solid)) if year<2025 & year>1991, xlabel(1990(5)2025) ytitle("total expenditure on space launch, % of world") legend(order(1 "US" 2 "EU" 3 "China" 4 "RU"))


//////LEARNING CURVE BY COUNTRY/////

use "C:\Users\Alessio\Dropbox\Research\Space econ\Quantitative paper\database_aggregate by country.dta" 

levelsof country, local(countries)

foreach c of local countries {

display "Running regression for `c'..."

regress ln_avgcost ln_cumulativemass if country == "`c'" 

}


///Forecast by country, ETS scenario only, only for US and EU because only there the model has an R2 above 0.5; other countries too weak (in the falcon era)

use "C:\Users\Alessio\Dropbox\Research\Space econ\Quantitative paper\database_aggregate by country.dta", clear

gen ln_cumulativemass = ln( cumulativemass)
gen ln_avgcost = ln( averagecost2024kg)
gen coldwar=0
replace coldwar=1 if year<1990

gen falconera=0
replace falconera=1 if year>2009
keep if inlist(country, "US", "EU")

**then for each country, you run the key regression** eg here for EU. 

reg ln_avgcost ln_cumulativemass if country=="EU"

use "C:\Users\Alessio\Dropbox\Research\Space econ\Quantitative paper\EU scenarios\ETS scenario EU.dta", clear

predict ln_avgcost_forecast, xb
predict ln_avgcost_ci_upper, stdp
predict ln_avgcost_ci_lower, stdf
gen avgcost_forecast= exp(ln_avgcost_forecast)

gen l_forecast= exp( ln_avgcost_forecast - 1.96 * ln_avgcost_ci_upper)

gen u_forecast= exp( ln_avgcost_forecast + 1.96 * ln_avgcost_ci_upper)

//chart

use "C:\Users\Alessio\Dropbox\Research\Space econ\Quantitative paper\EU scenarios\comparison US_EU.dta", replace

twoway (scatter us_averagecost2024kg year if year <=2024 & year>2011) (line us_avgcost_forecast year if year>2011 & year<2031) (rcap us_l_forecast us_u_forecast year if year>2024 & year<2031)(scatter eu_averagecost2024kg year if year <=2024 & year>2011, msymbol(O) mcolor(black)) (line eu_avgcost_forecast year if year>2011 & year<2031) (rcap eu_l_forecast eu_u_forecast year if year>2024 & year<2031, lcolor(black)), xline(2024) legend(off) xlabel(2012(2)2030) ytitle("2024 $/kg") xtitle("")
