# Supplementary material for: From Sputnik to Starship: Estimating the experience curve of space launch technology
Source: PNAS Nexus. 2026 Jul 14;5(7):pgag217. doi: 10.1093/pnasnexus/pgag217 (PMC13366537; doi:10.1093/pnasnexus/pgag217)
Supplement: pgag217_Supplementary_Data [file pgag217_supplementary_data.zip › PNASNEXUS-PNASNEXUS-2026-00061-TRR-s02.xlsx]

## Sheet: Sheet1
year	country	name	family	nr flights in year	2024 $ cost per flight	payload equivalent to LEO, kg	total mass launched in year by rocket	cost per kg	source	notes
1960	US	Atlas-Able	Atlas	3	54576400	170	510	321038	http://www.astronautix.com/a/atlasable.html
1960	US	Atlas-Agena D, Agena B, Agena A, Agena	Atlas	3	5.3779e+07	1000	3000	53779	Eggermont
1960	US	Juno II	Juno	2	1.14276e+08	41	82	2.78721e+06	Eggermont
1960	US	Thor- Agena, A, B & agena D, thrust-augmented Agena D	Thor	11	5.3779e+07	1000	11000	53779	Eggermont
1960	US	Thor DM.21 Ablestar	Thor	5	37245490	150	750	248303	http://www.astronautix.com/t/thorablestar.html
1960	US	Thor DM-19 Delta	Thor	3	20901600	226	678	92485	http://www.astronautix.com/t/thordelta.html
1961	US	Atlas-Agena D, Agena B, Agena A, Agena	Atlas	8	5.3779e+07	1000	8000	53779	Eggermont
1961	US	Atlas Centaur	Atlas	1	1.48157e+08	3630	3630	40814.7	Eggermont
1961	US	AtlasLV-3B, LV-3C Centaur-D, Centaur-C	Atlas	2	2.9505e+07	1800	3600	16391.7	http://www.astronautix.com/a/atlascentaurslv-3cd.html
1961	US	Scout X1	Scout	1	25865730	59	59	438402	Eggermont
1961	US	Juno II	Juno	3	1.14276e+08	41	123	2.78721e+06	Eggermont
1961	US	Thor DM.21 Ablestar	Thor	17	37245490	150	2550	248303	http://www.astronautix.com/t/thorablestar.html
1961	US	Thor DM-19 Delta	Thor	3	20901600	226	678	92485	http://www.astronautix.com/t/thordelta.html
1962	US	Atlas-Agena D, Agena B, Agena	Atlas	13	5.3779e+07	1000	13000	53779	Eggermont
1962	US	AtlasLV-3B, LV-3C Centaur-D, Centaur-C	Atlas	2	2.9505e+07	1800	3600	16391.7	http://www.astronautix.com/a/atlascentaurslv-3cd.html
1962	US	Atlas Centaur	Atlas	1	1.48157e+08	3630	3630	40814.7	Eggermont
1962	US	Delta A	Delta	2	27839770	250	500	111359	Eggermont
1962	US	Delta B	Delta	1	27839770	370	370	75242.6	Eggermont
1962	US	Scout X3	Scout	2	25865730	87	174	297307	Eggermont
1962	US	Thor DSV-2A Ablestar	Thor	2	37245490	150	300	248303	Eggermont
1962	US	Thor- Agena B & agena D, thrust-augmented Agena D	Thor	26	56608500	400	10400	141521	http://www.astronautix.com/t/thoragenaa.html
1962	US	Thor DM-19 Delta	Thor	6	20901600	226	1356	92485	http://www.astronautix.com/t/thordelta.html
1963	US	Atlas-Agena D, Agena B, Agena	Atlas	8	5.3779e+07	1000	8000	53779	Eggermont
1963	US	Atlas Centaur	Atlas	2	1.48157e+08	3630	7260	40814.7	Eggermont
1963	US	Delta B	Delta	6	27839770	370	2220	75242.6	Eggermont
1963	US	Delta C	Delta	1	27752680	408	408	68021.3	http://www.astronautix.com/d/deltac.html
1963	US	Scout X3	Scout	2	25865730	87	174	297307	Eggermont	Note: Encyclopedia data for Delta C are wrong. Delta C had a a 900 pounds payload to LEO. https://www.spaceline.org/cape-canaveral-rocket-missile-program/delta-c-fact-sheet/
1963	US	Scout X3M	Scout	1	25865730	87	87	297307	Eggermont
1963	US	Scout X4	Scout	2	24994830	103	206	242668	Eggermont
1963	US	Thor DSV-2A Ablestar	Thor	2	37245490	150	300	248303	Eggermont
1963	US	Thor- Agena B & agena D, thrust-augmented Agena D	Thor	20	56608500	400	8000	141521	http://www.astronautix.com/t/thoragenaa.html
1964	US	Atlas-Agena D, Agena B, Agena	Atlas	16	5.3779e+07	1000	16000	53779	Eggermont
1964	US	Atlas Centaur	Atlas	2	1.48157e+08	3630	7260	40814.7	Eggermont
1964	US	Delta B	Delta	2	27839770	370	740	75242.6	Eggermont
1964	US	Delta C	Delta	2	27752680	408	816	68021.3	http://www.astronautix.com/d/deltac.html
1964	US	Delta D	Delta	1	36868100	578	578	63785.6	http://www.astronautix.com/t/thordeltad.html
1964	US	Saturn 1	Saturn	3	9.2883e+07	9100	27300	10206.9	Eggermont
1964	US	Scout X3	Scout	1	25865730	87	87	297307	Eggermont
1964	US	Scout X4	Scout	7	24994830	103	721	242668	Eggermont
1964	IT	Scout X4	Scout	1	24994830	103	103	242668	Eggermont
1964	US	Thor- Agena B & agena D, thrust-augmented Agena D	Thor	24	56608500	400	9600	141521	http://www.astronautix.com/t/thoragenaa.html
1964	US	Thor DSV-2A Ablestar	Thor	3	37245490	150	450	248303	Eggermont
1964	US	Titan IIGLV	Titan	1	9167674	3600	3600	2546.58	http://www.astronautix.com/t/titaniiglv.html
1964	US	Titan IIIA	Titan	2	89238220	3100	6200	28786.5	Eggermont
1965	US	Atlas D	Atlas	3	1.78475e+07	1400	4200	12748.2	Eggermont
1965	US	Atlas-Agena D, Agena B, Agena	Atlas	13	5.3779e+07	1000	13000	53779	Eggermont
1965	US	Atlas LV-3C Centaur-D, Centaur-C	Atlas	1	2.9505e+07	1800	1800	16391.7	http://www.astronautix.com/a/atlascentaurslv-3cd.html
1965	US	Atlas Centaur	Atlas	1	1.48157e+08	3630	3630	40814.7	Eggermont
1965	US	Delta C	Delta	5	27752680	408	2040	68021.3	http://www.astronautix.com/d/deltac.html
1965	US	Delta D	Delta	1	36868100	578	578	63785.6	http://www.astronautix.com/t/thordeltad.html
1965	US	Delta E	Delta	2	40351700	725	1450	55657.5	http://www.astronautix.com/t/thordeltae.html
1965	FR	Diamant A	Diamant	1	16547100	160	160	103419	http://www.astronautix.com/d/diamanta.html
1965	US	Saturn 1	Saturn	3	9.2883e+07	9100	27300	10206.9	Eggermont
1965	US	Scout A	Scout	1	24994830	122	122	204876	Eggermont
1965	US	Scout B	Scout	1	25139980	143	143	175804	http://www.astronautix.com/s/scoutb.html
1965	US	Thor-Burner, burner 2, Thor-LV2F Burner-2 Star-13A, Thor LV-2D, Thor Ablestar	Thor	7	34516670	770	5390	44826.8	http://www.astronautix.com/t/thorburner.html
1965	US	Thor- Agena B & agena D	Thor	18	56608500	400	7200	141521	http://www.astronautix.com/t/thoragenaa.html
1965	US	Titan IIGLV	Titan	5	9167674	3600	18000	2546.58	http://www.astronautix.com/t/titaniiglv.html
1965	US	Titan IIIA	Titan	2	89238220	3100	6200	28786.5	Eggermont
1965	US	Titan IIIC	Titan	3	193630100	13100	39300	14780.9	http://www.astronautix.com/t/titaniiic.html#:~:text=Launch%20Price%20%24%3A%2018.000%20million,66.700%20million%20in%201985%20dollars.
1966	US	Thor-Burner, burner 2, and Thor-LV2F Burner-2 Star-13A	Thor	3	34516670	770	2310	44826.8	http://www.astronautix.com/t/thorburner.html
1966	US	Atlas-Agena D, Agena B, Agena	Atlas	17	5.3779e+07	1000	17000	53779	Eggermont
1966	US	Scout A	Scout	4	24994830	122	488	204876	Eggermont
1966	US	Thor- Agena B & agena D	Thor	4	56608500	400	1600	141521	http://www.astronautix.com/t/thoragenaa.html
1966	US	Delta C	Delta	1	27752680	408	408	68021.3	http://www.astronautix.com/d/deltac.html
1966	FR	Diamant	Diamant	1	16547100	160	160	103419	http://www.astronautix.com/d/diamanta.html
1966	US	Saturn 1b	Saturn	3	1.06094e+09	18600	55800	57039.6	Eggermont
1966	US	Delta E, delta E1	Delta	5	40351700	725	3625	55657.5	http://www.astronautix.com/t/thordeltae.html
1966	US	Titan II GLV	Titan	5	9167674	3600	18000	2546.58	http://www.astronautix.com/t/titaniiglv.html
1966	US	Atlas LV-3C Centaur-D	Atlas	4	2.9505e+07	1800	7200	16391.7	http://www.astronautix.com/a/atlascentaurslv-3cd.html
1966	US	Scout B	Scout	4	25139980	143	572	175804	http://www.astronautix.com/s/scoutb.html
1966	US	Titan IIIC	Titan	3	193630100	13100	39300	14780.9	http://www.astronautix.com/t/titaniiic.html#:~:text=Launch%20Price%20%24%3A%2018.000%20million,66.700%20million%20in%201985%20dollars.
1966	US	Titan IIIB	Titan	3	72284700	160	480	451779	http://www.astronautix.com/d/diamanta.html
1966	US	Thorad SLV2 agenaD	Thorad	2	64359510	2000	4000	32179.8	Eggermont
1967	US	Saturn V	Saturn	1	1729982634	141000	141000	12269.4	https://www.nasa.gov/wp-content/uploads/2023/04/sp-4221.pdf, p.48
1967	US	Delta E	Delta	9	40351700	725	6525	55657.5	http://www.astronautix.com/t/thordeltae.html
1967	US	Thor- Agena & agena D	Thor	3	56608500	400	1200	141521	http://www.astronautix.com/t/thoragenaa.html
1967	US	Titan IIIC	Titan	3	193630100	13100	39300	14780.9	http://www.astronautix.com/t/titaniiic.html#:~:text=Launch%20Price%20%24%3A%2018.000%20million,66.700%20million%20in%201985%20dollars.
1967	US	scout B	Scout	5	25139980	143	715	175804	http://www.astronautix.com/s/scoutb.html
1967	US	Atlas-Agena D	Atlas	9	5.3779e+07	1000	9000	53779	Eggermont
1967	US	Thor-Burner, burner 2, and Thor-LV2F Burner-2 Star-13A	Thor	4	34516670	770	3080	44826.8	http://www.astronautix.com/t/thorburner.html
1967	FR	Diamant	Diamant	3	16547100	160	480	103419	http://www.astronautix.com/d/diamanta.html
1967	US	Titan IIIB	Titan	7	72400820	3300	23100	21939.6	http://www.astronautix.com/t/titaniiib.html
1967	US	Delta C	Delta	2	27752680	408	816	68021.3	http://www.astronautix.com/d/deltac.html
1967	US	Scout A	Scout	4	24994830	122	488	204876	Eggermont
1967	US	Atlas-SLV3 Centaur-D	Atlas	4	1.48157e+08	3630	14520	40814.7	Eggermont
1967	US	Thorad SLV2 agenaD	Thorad	6	64359510	2000	12000	32179.8	Eggermont
1967	US	Delta G	Delta	1	30481500	507	507	60121.3	http://www.astronautix.com/t/thordeltag.html;
1967	US	Redstone Sparta	Redstone	1	64359510	45	45	1.43021e+06	http://www.astronautix.com/c/costpriceanholedarnthing.html
1968	US	Atlas-SLV3 Centaur-D, Burner-2	Atlas	3	1.48157e+08	1800	5400	82309.7	Eggermont
1968	US	Delta E, delta E1	Delta	3	40351700	725	2175	55657.5	http://www.astronautix.com/t/thordeltae.html	note: encyclopedia data for LEO are wrong. LEO payload of Delta E is 1600 pounds or 725 KG. https://www.spaceline.org/cape-canaveral-rocket-missile-program/delta-m/#:~:text=Stated%20more%20simply%2C%20the%20Delta,payload%20to%20geostationary%20transfer%20orbit.
1968	US	Thor- Agena & agena D	Thor	1	56608500	400	400	141521	http://www.astronautix.com/t/thoragenaa.html
1968	US	Thor-Burner, burner 2, and Thor-LV2F Burner-2 Star-13A	Thor	2	34516670	770	1540	44826.8	http://www.astronautix.com/t/thorburner.html
1968	US	Titan IIIB	Titan	8	72284700	3300	26400	21904.5	http://www.astronautix.com/d/diamanta.html
1968	US	Saturn 1B	Saturn	6	1.06094e+09	18600	111600	57039.6	Eggermont
1968	US	Thorad SLV2 agenaD	Thorad	10	64359510	2000	20000	32179.8	Eggermont
1968	US	Scout A	Scout	1	24994830	122	122	204876	Eggermont
1968	US	Scout B	Scout	2	25139980	143	286	175804	http://www.astronautix.com/s/scoutb.html
1968	US	Saturn V	Saturn	2	1729982634	141000	282000	12269.4	https://www.nasa.gov/wp-content/uploads/2023/04/sp-4221.pdf, p.48
1968	US	Atlas E, F	Atlas	2	31933000	820	1640	38942.7	http://www.astronautix.com/a/atlase.html	note: flyaway unit cost 11M, launch cost 50M. Used Flyaway unit cost for consistency.
1968	US	Titan IIIC	Titan	2	193630100	13100	26200	14780.9	http://www.astronautix.com/t/titaniiic.html#:~:text=Launch%20Price%20%24%3A%2018.000%20million,66.700%20million%20in%201985%20dollars.
1968	US	Delta J	Delta	1	48363980	800	800	60455	Eggermont
1968	US	Delta M	Delta	2	64736900	997	1994	64931.7	http://www.astronautix.com/t/thordeltam.html	note: encyclopedia data for LEO are wrong. LEO payload of Delta M /Nis 2200 pounds or 997 KG. https://www.spaceline.org/cape-canaveral-rocket-missile-program/delta-m/#:~:text=Stated%20more%20simply%2C%20the%20Delta,payload%20to%20geostationary%20transfer%20orbit.
1968	FR	Europa 1	Europa	1	49351000	200	200	246755	http://www.astronautix.com/e/europai.html
1968	US	Delta N	Delta	1	54634460	900	900	60705	Eggermont
1969	US	Titan IIIB	Titan	6	72284700	3300	19800	21904.5	http://www.astronautix.com/d/diamanta.html
1969	US	Thorad SLV2 agenaD	Thorad	10	64359510	2000	20000	32179.8	Eggermont
1969	US	Delta M	Delta	11	64736900	997	10967	64931.7	http://www.astronautix.com/t/thordeltam.html
1969	US	Titan IIIC	Titan	2	193630100	13100	26200	14780.9	http://www.astronautix.com/t/titaniiic.html#:~:text=Launch%20Price%20%24%3A%2018.000%20million,66.700%20million%20in%201985%20dollars.
1969	US	Atlas SLV-3C Centaur-D	Atlas	3	2.9505e+07	1800	5400	16391.7	http://www.astronautix.com/a/atlascentaurslv-3cd.html
1969	US	scout B	Scout	2	25139980	143	286	175804	http://www.astronautix.com/s/scoutb.html
1969	US	Saturn V	Saturn	4	1729982634	141000	564000	12269.4	https://www.nasa.gov/wp-content/uploads/2023/04/sp-4221.pdf, p.48
1969	US	Atlas Agena	Atlas	1	5.3779e+07	1000	1000	53779	Eggermont
1969	US	Atlas E, F	Atlas	1	31933000	820	820	38942.7	http://www.astronautix.com/a/atlase.html
1969	EU	Europa 1	Europa	1	49351000	200	200	246755	http://www.astronautix.com/e/europai.html
1969	US	Thor-Burner, burner 2, and Thor-LV2F Burner-2 Star-13A	Thor	1	34516670	770	770	44826.8	http://www.astronautix.com/t/thorburner.html
1970	US	Titan IIIB	Titan	1	72284700	3300	3300	21904.5	http://www.astronautix.com/d/diamanta.html
1970	US	Delta M	Delta	1	64736900	997	997	64931.7	http://www.astronautix.com/t/thordeltam.html
1970	US	Delta N6	Delta	1	54634460	900	900	60705	Eggermont
1970	US	Thorad SLV2 agenaD	Thorad	1	64359510	2000	2000	32179.8	Eggermont
1970	US	Thor-Burner, burner 2, and Thor-LV2F Burner-2 Star-13A, Thor LV-2D, Thor Ablestar	Thor	1	34516670	770	770	44826.8	http://www.astronautix.com/t/thorburner.html
1970	UK	Black Arrow	Black	1	23224000	73	73	318137	http://www.astronautix.com/b/blackarrow.html
1970	US	Saturn V	Saturn	1	1729982634	141000	141000	12269.4	https://www.nasa.gov/wp-content/uploads/2023/04/sp-4221.pdf, p.48
1970	US	Scout B	Scout	1	25139980	143	143	175804	http://www.astronautix.com/s/scoutb.html
1971	US	Atlas E/F	Atlas	1	31933000	820	820	38942.7	http://www.astronautix.com/a/atlase.html
1971	US	Atlas Agena	Atlas	1	5.3779e+07	1000	1000	53779	Eggermont
1971	US	Atlas SLV-3C Centaur-c	Atlas	4	2.9505e+07	1800	7200	16391.7	http://www.astronautix.com/a/atlascentaurslv-3cd.html
1971	UK	Black Arrow	Black	1	23224000	73	73	318137	http://www.astronautix.com/b/blackarrow.html
1971	FR	Diamant-B	Diamant	2	16547100	160	320	103419	http://www.astronautix.com/d/diamanta.html
1971	US	Delta E	Delta	1	40351700	725	725	55657.5	http://www.astronautix.com/t/thordeltae.html
1971	EU	Europa 1	Europa	1	49351000	200	200	246755	http://www.astronautix.com/e/europai.html
1971	US	Saturn V	Saturn	2	1729982634	141000	282000	12269.4	https://www.nasa.gov/wp-content/uploads/2023/04/sp-4221.pdf, p.48
1971	US	Scout B	Scout	5	25139980	143	715	175804	http://www.astronautix.com/s/scoutb.html
1971	US	Thor-Burner, burner 2, and Thor-LV2F Burner-2 Star-13A, Thor LV-2D, Thor Ablestar	Thor	3	34516670	770	2310	44826.8	http://www.astronautix.com/t/thorburner.html
1971	US	Thorad SLV2 agenaD	Thorad	6	64359510	2000	12000	32179.8	Eggermont
1971	US	Titan IIIB	Titan	5	72284700	3300	16500	21904.5	http://www.astronautix.com/d/diamanta.html
1971	US	Titan IIIC	Titan	2	193630100	13100	26200	14780.9	http://www.astronautix.com/t/titaniiic.html#:~:text=Launch%20Price%20%24%3A%2018.000%20million,66.700%20million%20in%201985%20dollars.
1971	US	Titan IIID	Titan	1	151536600	12300	12300	12320	http://www.astronautix.com/t/titaniiid.html
1971	US	Delta M, M6	Delta	2	64736900	997	1994	64931.7	http://www.astronautix.com/t/thordeltam.html
1971	US	Delta N, N6	Delta	2	54634460	900	1800	60705	Eggermont
1972	US	Atlas SLV-3C Centaur-D	Atlas	4	2.9505e+07	1800	7200	16391.7	http://www.astronautix.com/a/atlascentaurslv-3cd.html
1972	US	Thor Delta L	Delta	1	47899500	300	300	159665	http://www.astronautix.com/t/thordeltal.html
1972	US	Thor Delta M	Delta	1	64736900	997	997	64931.7	http://www.astronautix.com/t/thordeltam.html
1972	US	Thor-Burner, burner 2, and Thor-LV2F Burner-2 Star-13A, Thor LV-2D, Thor Ablestar	Thor	2	34516670	770	1540	44826.8	http://www.astronautix.com/t/thorburner.html
1972	US	Delta 1000	Delta	2	76900470	1835	3670	41907.6	http://www.astronautix.com/d/delta1000.html
1972	US	Delta 0100 series	Delta	3	73852320	1835	5505	40246.5	http://www.astronautix.com/d/delta0100.html	note: no official LEO payload data. We estimate the payload from Delta 100 whereby LEO payload is 2.9 times the GTO payload. https://en.wikipedia.org/wiki/Delta_(rocket_family)#:~:text=Delta%201000%2Dseries,-This%20section%20is&text=Payload%20capacity%20increased%20to%201%2C835,(1%2C400%20lb)%20to%20GTO.
1972	US	Atlas F	Atlas	1	2.31825e+07	820	820	28271.4	http://www.astronautix.com/a/atlasf.html
1972	US	Saturn V	Saturn	2	1729982634	141000	282000	12269.4	https://www.nasa.gov/wp-content/uploads/2023/04/sp-4221.pdf, p.48
1972	US	Thorad SLV2 agenaD	Thorad	2	64359510	2000	4000	32179.8	Eggermont
1973	US	Atlas-Agena SLV 3a	Atlas	1	5.3779e+07	1000	1000	53779	Eggermont	note 2: complement wikipedia with Gunter spaceflight
1973	US	Titan IIID	Titan	3	151536600	12300	36900	12320	http://www.astronautix.com/t/titaniiid.html
1973	US	Atlas Agena	Atlas	1	5.3779e+07	1000	1000	53779	Eggermont
1973	US	Atlas SLV-3x Centaur-D	Atlas	2	2.9505e+07	1800	3600	16391.7	http://www.astronautix.com/a/atlascentaurslv-3cd.html
1973	US	Delta 1000 series	Delta	4	76900470	1835	7340	41907.6	http://www.astronautix.com/d/delta1000.html
1973	US	Delta 0100 series	Delta	2	73852320	1397	2794	52864.9	http://www.astronautix.com/d/delta0100.html
1973	US	Saturn V	Saturn	1	1729982634	141000	141000	12269.4	https://www.nasa.gov/wp-content/uploads/2023/04/sp-4221.pdf, p.48
1973	US	Titan IIIB	Titan	4	72284700	3300	13200	21904.5	http://www.astronautix.com/d/diamanta.html
1973	FR	Diamant-B	Diamant	1	16547100	160	160	103419	http://www.astronautix.com/d/diamanta.html
1973	US	Saturn 1B	Saturn	3	1.06094e+09	18600	55800	57039.6	Eggermont
1973	US	Titan IIIC	Titan	2	193630100	13100	26200	14780.9	http://www.astronautix.com/t/titaniiic.html#:~:text=Launch%20Price%20%24%3A%2018.000%20million,66.700%20million%20in%201985%20dollars.
1973	US	Thor-Burner 2A	Thor	1	34516670	770	770	44826.8	http://www.astronautix.com/t/thorburner.html
1973	US	Scout A	Scout	1	24994830	122	122	204876	Eggermont
1974	US	Delta 2000 series	Delta	7	82735500	2099.6	14697.2	39405.4	http://www.astronautix.com/d/delta2000.html	note: no official LEO payload data. We estimate the payload from Delta 1000 whereby LEO payload is 2.9 times the GTO payload.
1974	US	Titan IIIE/Centaur	Titan	2	478317768	15400	30800	31059.6	http://www.astronautix.com/t/titaniiie.html	note 2: complement wikipedia with Gunter spaceflight
1974	US	Titan IIIB	Titan	3	72284700	3300	9900	21904.5	http://www.astronautix.com/d/diamanta.html
1974	US	Titan IIIC	Titan	1	193630100	13100	13100	14780.9	http://www.astronautix.com/t/titaniiic.html#:~:text=Launch%20Price%20%24%3A%2018.000%20million,66.700%20million%20in%201985%20dollars.
1974	US	Titan IIID	Titan	2	151536600	12300	24600	12320	http://www.astronautix.com/t/titaniiid.html
1974	IT	Scout D	Scout	3	25139980	185	555	135892	http://www.astronautix.com/s/scoutd.html
1974	US	Scout D	Scout	1	25139980	185	185	135892	http://www.astronautix.com/s/scoutd.html
1974	US	Scout E	Scout	1	25139980	200	200	125700	http://www.astronautix.com/s/scoute-1.html	note: no cost available, but all Scouts seem to cost the same
1974	US	Thor-Burner 2A	Thor	2	34516670	770	1540	44826.8	http://www.astronautix.com/t/thorburner.html
1974	US	Atlas SLV-3x Centaur-D	Atlas	1	2.9505e+07	1800	1800	16391.7	http://www.astronautix.com/a/atlascentaurslv-3cd.html
1974	US	Atlas F	Atlas	1	2.31825e+07	820	820	28271.4	http://www.astronautix.com/a/atlasf.html
1974	IT	Scout B-1	Scout	1	25139980	143	143	175804	http://www.astronautix.com/s/scoutd.html
1975	US	Delta 1000 series	Delta	2	76900470	1835	3670	41907.6	http://www.astronautix.com/d/delta1000.html	note: Wikipedia data are absent. Use Gunter Spaceflight instead
1975	IT	Scout F	Scout	1	25139980	193	193	130259	http://www.astronautix.com/s/scoutd.html
1975	US	Saturn IB	Saturn	1	1.06094e+09	18600	18600	57039.6	Eggermont
1975	FR	Diamant BP4	Diamant	4	26127000	150	600	174180	http://www.astronautix.com/d/diamantbp4.html
1975	US	Titan IIIB	Titan	3	72284700	3300	9900	21904.5	http://www.astronautix.com/d/diamanta.html
1975	US	Titan IIIC	Titan	3	193630100	13100	39300	14780.9	http://www.astronautix.com/t/titaniiic.html#:~:text=Launch%20Price%20%24%3A%2018.000%20million,66.700%20million%20in%201985%20dollars.
1975	US	Titan IIID	Titan	3	151536600	12300	36900	12320	http://www.astronautix.com/t/titaniiid.html
1975	US	Titan IIIE	Titan	2	478317768	15400	30800	31059.6	http://www.astronautix.com/t/titaniiie.html
1975	US	Atlas F	Atlas	1	2.31825e+07	820	820	28271.4	http://www.astronautix.com/a/atlasf.html
1975	US	Atlas Agena D	Atlas	1	5.3779e+07	1000	1000	53779	Eggermont
1975	US	Atlas SLV-3x Centaur-D	Atlas	3	2.9505e+07	1800	5400	16391.7	http://www.astronautix.com/a/atlascentaurslv-3cd.html
1975	JP	M3C	M	1
1975	JP	N-I	N	1
1975	US	Thor-Burner 2A	Thor	1	34516670	770	770	44826.8	http://www.astronautix.com/t/thorburner.html
1975	US	Delta 3000 series	Delta	1	8.40101e+07	2766.6	2766.6	30365.8	http://www.astronautix.com/d/delta3000.html	note: no official LEO payload data. We estimate the payload from Delta 1000 whereby LEO payload is 2.9 times the GTO payload.
1975	US	Delta 2000 series	Delta	9	82735500	2099.6	18896.4	39405.4	http://www.astronautix.com/d/delta2000.html	note: no official LEO payload data. We estimate the payload from Delta 1000 whereby LEO payload is 2.9 times the GTO payload.
1976	US	Titan IIIE	Titan	1	478317768	15400	15400	31059.6	http://www.astronautix.com/t/titaniiie.html
1976	JP	N-I	N	1						note: Encyclopedia Astronautica data seems incredibly unreliable given that this is a licensed version of Delta and may refer to entire programme cost
1976	US	Titan IIIB	Titan	5	72284700	3300	16500	21904.5	http://www.astronautix.com/d/diamanta.html
1976	US	Titan IIIC	Titan	2	193630100	13100	26200	14780.9	http://www.astronautix.com/t/titaniiic.html#:~:text=Launch%20Price%20%24%3A%2018.000%20million,66.700%20million%20in%201985%20dollars.
1976	US	Titan IIID	Titan	2	151536600	12300	24600	12320	http://www.astronautix.com/t/titaniiid.html
1976	US	Atlas SLV-3x Centaur-D	Atlas	3	2.9505e+07	1800	5400	16391.7	http://www.astronautix.com/a/atlascentaurslv-3cd.html
1976	JP	M3C	M	1
1976	US	thor burner 2a	Thor	1	34516670	770	770	44826.8	http://www.astronautix.com/t/thorburner.html
1976	US	Delta 2000 series	Delta	7	8.40101e+07	2766.6	19366.2	30365.8	http://www.astronautix.com/d/delta3000.html
1976	US	Delta 3000 series	Delta	1	82735500	2099.6	2099.6	39405.4	http://www.astronautix.com/d/delta2000.html
1976	US	Atlas F	Atlas	1	2.31825e+07	820	820	28271.4	http://www.astronautix.com/a/atlasf.html
1976	US	Scout D1	Scout	1	25139980	185	185	135892	http://www.astronautix.com/s/scoutd.html
1976	US	Scout B1	Scout	1	25139980	143	143	175804	http://www.astronautix.com/s/scoutd.html
1976	US	Thor LV2F	Thor	1					http://www.astronautix.com/t/thordsv-2u.html	note: no cost provided. Payload is 500kg
1977	US	Delta 2000 series	Delta	9	82735500	2099.6	18896.4	39405.4	http://www.astronautix.com/d/delta2000.html
1977	US	Titan IIIC	Titan	3	193630100	13100	39300	14780.9	http://www.astronautix.com/t/titaniiic.html#:~:text=Launch%20Price%20%24%3A%2018.000%20million,66.700%20million%20in%201985%20dollars.
1977	JP	M3H	M	1
1977	JP	N-1	N	1
1977	US	Titan IIIB	Titan	2	72284700	3300	6600	21904.5	http://www.astronautix.com/d/diamanta.html
1977	US	Atlas-SLV3x Agena-D	Atlas	2	5.3779e+07	1000	2000	53779	Eggermont
1977	US	Atlas-SLV3x Centaur	Atlas	3	2.9505e+07	1800	5400	16391.7	http://www.astronautix.com/a/atlascentaurslv-3cd.html
1977	US	Thor LV2F	Thor	1
1977	US	Atlas F	Atlas	2	2.31825e+07	820	1640	28271.4	http://www.astronautix.com/a/atlasf.html
1977	US	Titan IIID	Titan	1	151536600	12300	12300	12320	http://www.astronautix.com/t/titaniiid.html
1977	US	Titan IIIE	Titan	2	478317768	15400	30800	31059.6	http://www.astronautix.com/t/titaniiie.html
1977	US	Delta 3000 Series	Delta	1	82735500	2099.6	2099.6	39405.4	http://www.astronautix.com/d/delta2000.html
1977	US	Scout D	Scout	1	25139980	185	185	135892	http://www.astronautix.com/s/scoutd.html
1978	US	Atlas-SLV3x Centaur	Atlas	7	2.9505e+07	1800	12600	16391.7	http://www.astronautix.com/a/atlascentaurslv-3cd.html
1978	US	Delta 2000 series	Delta	8	82735500	2099.6	16796.8	39405.4	http://www.astronautix.com/d/delta2000.html
1978	JP	M-3H	M	2
1978	JP	N-1	N	1
1978	US	Atlas F	Atlas	6	2.31825e+07	820	4920	28271.4	http://www.astronautix.com/a/atlasf.html
1978	US	Titan IIIB	Titan	2	72284700	3300	6600	21904.5	http://www.astronautix.com/d/diamanta.html
1978	US	Titan IIIC	Titan	3	193630100	13100	39300	14780.9	http://www.astronautix.com/t/titaniiic.html#:~:text=Launch%20Price%20%24%3A%2018.000%20million,66.700%20million%20in%201985%20dollars.
1978	US	Titan IIID	Titan	2	151536600	12300	24600	12320	http://www.astronautix.com/t/titaniiid.html
1978	US	Atlas-SLV3x Agena-D	Atlas	1	5.3779e+07	1000	1000	53779	Eggermont
1978	US	Scout D	Scout	1	25139980	185	185	135892	http://www.astronautix.com/s/scoutd.html
1978	US	Thor LV2F	Thor	1
1978	US	Delta 3000 Series	Delta	2	82735500	2099.6	4199.2	39405.4	http://www.astronautix.com/d/delta2000.html
1979	US	Delta 2000 series	Delta	2	82735500	2099.6	4199.2	39405.4	http://www.astronautix.com/d/delta2000.html
1979	JP	N-1	N	1
1979	US	Scout D	Scout	2	25139980	185	370	135892	http://www.astronautix.com/s/scoutd.html
1979	JP	M-3C	M	1
1979	US	Atlas F	Atlas	2	2.31825e+07	820	1640	28271.4	http://www.astronautix.com/a/atlasf.html
1979	US	Titan IIIB	Titan	1	72284700	3300	3300	21904.5	http://www.astronautix.com/d/diamanta.html
1979	US	Titan IIIC	Titan	3	193630100	13100	39300	14780.9	http://www.astronautix.com/t/titaniiic.html#:~:text=Launch%20Price%20%24%3A%2018.000%20million,66.700%20million%20in%201985%20dollars.
1979	US	Titan IIID	Titan	1	151536600	12300	12300	12320	http://www.astronautix.com/t/titaniiid.html
1979	US	Atlas-SLV3x Centaur	Atlas	2	2.9505e+07	1800	3600	16391.7	http://www.astronautix.com/a/atlascentaurslv-3cd.html
1979	US	Thor LV2F	Thor	1
1979	US	Scout G	Scout	1	25139980	210	210	119714	http://www.astronautix.com/s/scoutd.html
1979	US	Delta 3000 Series	Delta	1	82735500	2099.6	2099.6	39405.4	http://www.astronautix.com/d/delta2000.html
1979	EU	Ariane 1	Ariane	1	92896000	4850	4850	19153.8	http://www.astronautix.com/d/delta2000.html	note: Ariane 1 payload info is from Wikipedia https://en.wikipedia.org/wiki/Ariane_1
1979	IND	SLV-3	Slv	1
1980	US	Atlas-SLV3x Centaur	Atlas	3	2.9505e+07	1800	5400	16391.7	http://www.astronautix.com/a/atlascentaurslv-3cd.html
1980	US	Titan IIID	Titan	2	151536600	12300	24600	12320	http://www.astronautix.com/t/titaniiid.html
1980	US	Atlas F	Atlas	4	2.31825e+07	820	3280	28271.4	http://www.astronautix.com/a/atlasf.html
1980	US	Delta 3000 Series	Delta	3	82735500	2099.6	6298.8	39405.4	http://www.astronautix.com/d/delta2000.html
1980	JP	M-3S	M	1
1980	JP	N-1	N	1
1980	EU	Ariane 1	Ariane	1	92896000	4850	4850	19153.8	http://www.astronautix.com/d/delta2000.html
1980	US	Thor LV2F	Thor	1
1980	IND	SLV-3	Slv	1
1980	US	Atlas E MSD	Atlas	1	31933000	820	820	38942.7	http://www.astronautix.com/a/atlase.html
1980	US	Titan IIIB	Titan	1	72284700	3300	3300	21904.5	http://www.astronautix.com/d/diamanta.html
1981	JP	N-2	N	1
1981	JP	M-3S	M	1
1981	US	Atlas-SLV3x Centaur	Atlas	4	2.9505e+07	1800	7200	16391.7	http://www.astronautix.com/a/atlascentaurslv-3cd.html
1981	US	Titan IIIB	Titan	2	72284700	3300	6600	21904.5	http://www.astronautix.com/d/diamanta.html
1981	US	Titan IIIC	Titan	2	193630100	13100	26200	14780.9	http://www.astronautix.com/t/titaniiic.html#:~:text=Launch%20Price%20%24%3A%2018.000%20million,66.700%20million%20in%201985%20dollars.
1981	US	Titan IIID	Titan	1	151536600	12300	12300	12320	http://www.astronautix.com/t/titaniiid.html
1981	US	Shuttle	Shuttle	2	1.66331e+08	27850	55700	23248.9	http://www.astronautix.com/s/spaceshuttle.html	note: payload reduced to 24400 after 1986. note: consensus is using cost per launch for space shutte rather than flyaway unit cost
1981	US	Scout G	Scout	1	25139980	210	210	119714	http://www.astronautix.com/s/scoutd.html
1981	US	Delta 3000 Series	Delta	4	82735500	2099.6	8398.4	39405.4	http://www.astronautix.com/d/delta2000.html
1981	IND	SLV-3	Slv	1
1981	EU	Ariane 1	Ariane	2	92896000	4850	9700	19153.8	http://www.astronautix.com/d/delta2000.html
1981	US	Atlas F	Atlas	1	2.31825e+07	820	820	28271.4	http://www.astronautix.com/a/atlasf.html
1981	JP	N-2	N	2	76900470	2000	4000	38450.2	http://www.astronautix.com/n/n-2.html#:~:text=Apogee%3A%20185%20km%20(114%20mi).&text=LEO%20Payload%3A%202%2C000%20kg%20(4%2C400,Cost%201985%24%3A%2026.490%20million.
1981	US	Atlas E	Atlas	1	31933000	820	820	38942.7	http://www.astronautix.com/a/atlase.html
1982	US	Delta 3000 series	Delta	7	82735500	2099.6	14697.2	39405.4	http://www.astronautix.com/d/delta2000.html
1982	US	Shuttle	Shuttle	3	1.66331e+08	27850	83550	23248.9	http://www.astronautix.com/s/spaceshuttle.html
1982	US	Titan IIID	Titan	2	151536600	12300	24600	12320	http://www.astronautix.com/t/titaniiid.html
1982	US	Atlas-SLV3x Centaur	Atlas	2	2.9505e+07	1800	3600	16391.7	http://www.astronautix.com/a/atlascentaurslv-3cd.html
1982	US	Titan 34D IUS, 34D	Titan	1	435450000	14515	14515	16391.7	http://www.astronautix.com/t/titan34d.html
1982	EU	Ariane 1	Ariane	1	92896000	4850	4850	19153.8	http://www.astronautix.com/d/delta2000.html
1982	US	Atlas E	Atlas	1	31933000	820	820	38942.7	http://www.astronautix.com/a/atlase.html
1982	US	Titan IIIC	Titan	1	193630100	13100	13100	14780.9	http://www.astronautix.com/t/titaniiic.html#:~:text=Launch%20Price%20%24%3A%2018.000%20million,66.700%20million%20in%201985%20dollars.
1982	US	Titan IIIB	Titan	1	72284700	3300	3300	21904.5	http://www.astronautix.com/d/diamanta.html
1983	US	Shuttle	Shuttle	4	1.66331e+08	27850	111400	23248.9	http://www.astronautix.com/s/spaceshuttle.html
1983	US	Delta 3000 series	Delta	8	82735500	2099.6	16796.8	39405.4	http://www.astronautix.com/d/delta2000.html
1983	US	Atlas E	Atlas	3	31933000	820	2460	38942.7	http://www.astronautix.com/a/atlase.html
1983	US	Atlas H	Atlas	2	105595000	3630	7260	29089.5	http://www.astronautix.com/a/atlash.html
1983	EU	Ariane 1	Ariane	2	92896000	4850	9700	19153.8	http://www.astronautix.com/d/delta2000.html
1983	US	Titan 34D IUS, 34D	Titan	1	435450000	14515	14515	16391.7	http://www.astronautix.com/t/titan34d.html
1983	US	Titan IIIB	Titan	2	72284700	3300	6600	21904.5	http://www.astronautix.com/d/diamanta.html
1983	US	Scout G	Scout	1	25139980	210	210	119714	http://www.astronautix.com/s/scoutd.html
1983	US	Atlas-SLV3x Centaur	Atlas	1	2.9505e+07	1800	1800	16391.7	http://www.astronautix.com/a/atlascentaurslv-3cd.html
1983	JP	N-2	N	2	76900470	2000	4000	38450.2	http://www.astronautix.com/n/n-2.html#:~:text=Apogee%3A%20185%20km%20(114%20mi).&text=LEO%20Payload%3A%202%2C000%20kg%20(4%2C400,Cost%201985%24%3A%2026.490%20million.
1983	US	SLV3	Slv	1
1984	US	Shuttle	Shuttle	5	1.66331e+08	27850	139250	23248.9	http://www.astronautix.com/s/spaceshuttle.html
1984	US	Delta 3000 series	Delta	3	82735500	2099.6	6298.8	39405.4	http://www.astronautix.com/d/delta2000.html
1984	US	Atlas E	Atlas	3	31933000	820	2460	38942.7	http://www.astronautix.com/a/atlase.html
1984	US	Atlas H	Atlas	1	105595000	3630	3630	29089.5	http://www.astronautix.com/a/atlash.html
1984	EU	Ariane 1	Ariane	2	92896000	4850	9700	19153.8	http://www.astronautix.com/d/delta2000.html
1984	US	Titan 34D IUS, 34D, transtage	Titan	5	435450000	14515	72575	16391.7	http://www.astronautix.com/t/titan34d.html
1984	US	Titan IIIB	Titan	2	72284700	3300	6600	21904.5	http://www.astronautix.com/d/diamanta.html
1984	US	Scout G	Scout	1	25139980	210	210	119714	http://www.astronautix.com/s/scoutd.html
1984	EU	Ariane 3	Ariane	2	117512500	7830	15660	15008	http://www.astronautix.com/a/ariane23.html	note: no official LEO payload data. We estimate the payload from Delta 1000 whereby LEO payload is 2.9 times the GTO payload.
1984	JP	N-2	N	2	76900470	2000	4000	38450.2	http://www.astronautix.com/n/n-2.html#:~:text=Apogee%3A%20185%20km%20(114%20mi).&text=LEO%20Payload%3A%202%2C000%20kg%20(4%2C400,Cost%201985%24%3A%2026.490%20million.
1984	US	Atlas G	Atlas	1	204080900	3630	3630	56220.6	http://www.astronautix.com/a/atlasg.html
1985	US	Shuttle	Shuttle	9	1.66331e+08	27850	250650	23248.9	http://www.astronautix.com/s/spaceshuttle.html
1985	EU	Ariane 1	Ariane	1	92896000	4850	4850	19153.8	http://www.astronautix.com/d/delta2000.html
1985	US	Titan 34D IUS, 34D, transtage	Titan	1	435450000	14515	14515	16391.7	http://www.astronautix.com/t/titan34d.html
1985	US	Atlas E	Atlas	2	31933000	820	1640	38942.7	http://www.astronautix.com/a/atlase.html
1985	US	Titan IIIB	Titan	1	72284700	3300	3300	21904.5	http://www.astronautix.com/d/diamanta.html
1985	US	Scout G	Scout	2	25139980	210	420	119714	http://www.astronautix.com/s/scoutd.html
1985	EU	Ariane 3	Ariane	3	117512500	7830	23490	15008	http://www.astronautix.com/a/ariane23.html	note: no official LEO payload data. We estimate the payload from Delta 1000 whereby LEO payload is 2.9 times the GTO payload.
1985	US	Atlas G	Atlas	3	204080900	3630	10890	56220.6	http://www.astronautix.com/a/atlasg.html
1986	US	Shuttle	Shuttle	2	1.66331e+08	27850	55700	23248.9	http://www.astronautix.com/s/spaceshuttle.html
1986	US	Atlas E	Atlas	1	31933000	820	820	38942.7	http://www.astronautix.com/a/atlase.html
1986	US	Atlas H	Atlas	1	105595000	3630	3630	29089.5	http://www.astronautix.com/a/atlash.html
1986	JP	N-2	N	1	76900470	2000	2000	38450.2	http://www.astronautix.com/n/n-2.html#:~:text=Apogee%3A%20185%20km%20(114%20mi).&text=LEO%20Payload%3A%202%2C000%20kg%20(4%2C400,Cost%201985%24%3A%2026.490%20million.
1986	US	Delta 3000 Series	Delta	2	82735500	2099.6	4199.2	39405.4	http://www.astronautix.com/d/delta2000.html
1986	EU	Ariane 1	Ariane	1	92896000	4850	4850	19153.8	http://www.astronautix.com/d/delta2000.html
1986	US	Titan 34D IUS, 34D, transtage	Titan	1	435450000	14515	14515	16391.7	http://www.astronautix.com/t/titan34d.html
1986	US	Scout G1	Scout	1	25139980	210	210	119714	http://www.astronautix.com/s/scoutd.html
1986	EU	Ariane 3, 2	Ariane	2	117512500	7830	15660	15008	http://www.astronautix.com/a/ariane23.html
1986	US	Atlas G	Atlas	1	204080900	3630	3630	56220.6	http://www.astronautix.com/a/atlasg.html
1986	JP	H-1	H	1	216270000	3200	3200	67584.4	http://www.astronautix.com/h/h-1.html
1987	US	Atlas E	Atlas	1	31933000	820	820	38942.7	http://www.astronautix.com/a/atlase.html
1987	US	Delta 3000 Series	Delta	2	82735500	2099.6	4199.2	39405.4	http://www.astronautix.com/d/delta2000.html
1987	US	Titan 34D IUS, 34D, transtage	Titan	2	435450000	14515	29030	16391.7	http://www.astronautix.com/t/titan34d.html
1987	US	Ariane 3,2	Ariane	2	117512500	7830	15660	15008	http://www.astronautix.com/a/ariane23.html
1987	US	Scout G	Scout	1	25139980	210	210	119714	http://www.astronautix.com/s/scoutd.html
1987	US	Titan IIIB	Titan	1	72284700	3300	3300	21904.5	http://www.astronautix.com/d/diamanta.html
1987	US	Atlas G	Atlas	1	204080900	3630	3630	56220.6	http://www.astronautix.com/a/atlasg.html
1987	US	Atlas H	Atlas	1	105595000	3630	3630	29089.5	http://www.astronautix.com/a/atlash.html
1987	JP	H-1	H	1	216270000	3200	3200	67584.4	http://www.astronautix.com/h/h-1.html
1987	US	ASLV	slv	1	26127000	150	150	174180	http://www.astronautix.com/a/aslv.html
1987	JP	N-2	N	1	76900470	2000	2000	38450.2	http://www.astronautix.com/n/n-2.html#:~:text=Apogee%3A%20185%20km%20(114%20mi).&text=LEO%20Payload%3A%202%2C000%20kg%20(4%2C400,Cost%201985%24%3A%2026.490%20million.
1988	US	Shuttle	Shuttle	2	1.66331e+08	24400	48800	26536.1	http://www.astronautix.com/s/spaceshuttle.html
1988	US	Atlas E	Atlas	2	31933000	820	1640	38942.7	http://www.astronautix.com/a/atlase.html
1988	US	Titan 34D IUS, 34D, transtage	Titan	2	435450000	14515	29030	16391.7	http://www.astronautix.com/t/titan34d.html
1988	EU	Ariane 3,2	Ariane	5	117512500	7830	39150	15008	http://www.astronautix.com/a/ariane23.html
1988	US	Scout G	Scout	4	25139980	210	840	119714	http://www.astronautix.com/s/scoutd.html
1988	JP	H-1	H	2	216270000	3200	6400	67584.4	http://www.astronautix.com/h/h-1.html
1988	US	ASLV	slv	1	26127000	150	150	174180	http://www.astronautix.com/a/aslv.html
1988	EU	Ariane 44LP	Ariane	2	200640000	9100	18200	22048.4	http://www.astronautix.com/a/ariane44lp.html
1988	US	Titan-2G	Titan	1	54909400	3175	3175	17294.3	http://www.astronautix.com/t/titaniislv.html
1988	US	Delta 3000 Series	Delta	1	82735500	2099.6	2099.6	39405.4	http://www.astronautix.com/d/delta2000.html
1989	US	Shuttle	Shuttle	6	1.66331e+08	24400	146400	26536.1	http://www.astronautix.com/s/spaceshuttle.html
1989	US	Delta 3000 Series	Delta	1	82735500	2099.6	2099.6	39405.4	http://www.astronautix.com/d/delta2000.html
1989	US	Titan 34D IUS, 34D, transtage	Titan	2	435450000	14515	29030	16391.7	http://www.astronautix.com/t/titan34d.html
1989	EU	Ariane 3,2	Ariane	3	117512500	7830	23490	15008	http://www.astronautix.com/a/ariane23.html
1989	US	Atlas G	Atlas	1	204080900	3630	3630	56220.6	http://www.astronautix.com/a/atlasg.html
1989	EU	Ariane 44LP	Ariane	3	200640000	9100	27300	22048.4	http://www.astronautix.com/a/ariane44lp.html
1989	EU	Titan-2G	Titan	1	54909400	3175	3175	17294.3	http://www.astronautix.com/t/titaniislv.html
1989	US	Delta 6000 series	Delta	5	101475500	3981	19905	25490	http://www.astronautix.com/d/delta6000.html
1989	EU	Ariane 44L	Ariane	2	228000000	10200	20400	22352.9	http://www.astronautix.com/a/ariane44l.html
1989	US	Titan 4A	Titan	1	174760100	17700	17700	9873.45	http://www.astronautix.com/t/titan4.html
1989	US	Delta 4000 series	Delta	1	99340660	3400	3400	29217.8	http://www.astronautix.com/d/delta4000.html
1989	JP	H-1	H	1	216270000	3200	3200	67584.4	http://www.astronautix.com/h/h-1.html
1989	US	Delta 5000 series	Delta	1	99340660	3848	3848	25816.2
1990	US	Shuttle	Shuttle	6	1.66331e+08	24400	146400	26536.1	http://www.astronautix.com/s/spaceshuttle.html
1990	US	Atlas E	Atlas	2	31933000	820	1640	38942.7	http://www.astronautix.com/a/atlase.html
1990	US	Scout G	Scout	1	25139980	210	210	119714	http://www.astronautix.com/s/scoutd.html
1990	JP	H-1	H	2	216270000	3200	6400	67584.4	http://www.astronautix.com/h/h-1.html
1990	EU	Ariane 44LP	Ariane	1	200640000	9100	9100	22048.4	http://www.astronautix.com/a/ariane44lp.html
1990	US	Delta 6000 series	Delta	9	101475500	3981	35829	25490	http://www.astronautix.com/d/delta6000.html
1990	EU	Ariane 44L	Ariane	3	228000000	10200	30600	22352.9	http://www.astronautix.com/a/ariane44l.html
1990	US	Titan 4A	Titan	2	199942700	17700	35400	11296.2	http://www.astronautix.com/t/titan4.html
1990	US	Commercial Titan 3	Titan	3	267326200	14515	43545	18417.2
1990	US	Atlas-1	Atlas	1	148466570	3630	3630	40899.9
1990	EU	Ariane 42LP	Ariane	1	182400000	9715	9715	18775.1
1990	US	Delta 7000 series	Delta	1	113100000	5089	5089	22224.4
1990	US	Pegasus	Pegasus	1	23230900	375	375	61949.1
1990	EU	Ariane 40	Ariane	1	155800000	2700	2700	57703.7
1991	US	Shuttle	Shuttle	6	1.66331e+08	24400	146400	26536.1	http://www.astronautix.com/s/spaceshuttle.html
1991	US	Atlas E	Atlas	2	31933000	820	1640	38942.7	http://www.astronautix.com/a/atlase.html
1991	US	Scout G	Scout	1	25139980	210	210	119714	http://www.astronautix.com/s/scoutd.html
1991	JP	H-1	H	1	216270000	3200	3200	67584.4	http://www.astronautix.com/h/h-1.html
1991	EU	Ariane 44LP	Ariane	1	200640000	9100	9100	22048.4	http://www.astronautix.com/a/ariane44lp.html
1991	US	Delta 6000 series	Delta	1	101475500	3981	3981	25490	http://www.astronautix.com/d/delta6000.html
1991	EU	Ariane 44L	Ariane	4	228000000	10200	40800	22352.9	http://www.astronautix.com/a/ariane44l.html
1991	US	Atlas-1	Atlas	1	148466570	3630	3630	40899.9
1991	US	Delta 7000 series	Delta	4	113100000	5089	20356	22224.4
1991	EU	Ariane 40	Ariane	1	155800000	2700	2700	57703.7
1991	EU	Ariane 44P	Ariane	2	1.6016e+08	7600	15200	21073.7	http://www.braeunig.us/space/specs/ariane.htm
1991	US	Pegasus	Pegasus	1	23230900	375	375	61949.1
1991	US	Atlas-2	Atlas	1	179511500	6580	6580	27281.4
1991	US	Titan 4A	Titan	2	168330500	17700	35400	9510.2	http://www.astronautix.com/t/titan4.html
1992	RU	Soyuz-U, U2	Soyuz	24	89560000	7200	172800	12438.9
1992	RU	Kosmos-3M	Kosmos	7	25342800	1500	10500	16895.2	http://www.astronautix.com/k/kosmos11k65m.html
1992	RU	Molniya-M	Molniya	8	82364100	1800	14400	45757.8
1992	UKR	Tsiklon-3	Tsiklon	5	31678500	4100	20500	7726.46
1992	US	Shuttle	Shuttle	8	1.66331e+08	24400	195200	26536.1	http://www.astronautix.com/s/spaceshuttle.html
1992	RU	Proton K series Blok-DM-2	Proton	8	105595000	19760	158080	5343.88
1992	US	Scout G	Scout	2	25139980	210	420	119714	http://www.astronautix.com/s/scoutd.html
1992	UKR	Zenit-2	Zenit	3	95035500	13740	41220	6916.7	http://www.astronautix.com/z/zenit-2.html
1992	JP	H-1	H	1	216270000	3200	3200	67584.4	http://www.astronautix.com/h/h-1.html
1992	US	ASLV	slv	1	26127000	150	150	174180	http://www.astronautix.com/a/aslv.html
1992	US	Titan IIG	Titan	1	54909400	3175	3175	17294.3	http://www.astronautix.com/t/titaniislv.html
1992	US	Delta 6000 series	Delta	2	101475500	3981	7962	25490	http://www.astronautix.com/d/delta6000.html
1992	EU	Ariane 44L	Ariane	3	228000000	10200	30600	22352.9	http://www.astronautix.com/a/ariane44l.html
1992	US	Commercial Titan 3	Titan	1	267326200	14515	14515	18417.2
1992	US	Atlas-1	Atlas	2	148466570	3630	7260	40899.9
1992	EU	Ariane 42P	Ariane	3	164160000	6600	19800	24872.7
1992	US	Delta 7000 series	Delta	9	113100000	5089	45801	22224.4
1992	US	Atlas-2	Atlas	3	179511500	6580	19740	27281.4
1992	US	Titan 4A	Titan	1	168330500	17700	17700	9510.2	http://www.astronautix.com/t/titan4.html
1992	EU	Ariane 44LP	Ariane	1	200640000	9100	9100	22048.4	http://www.astronautix.com/a/ariane44lp.html
1993	RU	Soyuz-U, U2	Soyuz	17	89560000	7200	122400	12438.9
1993	RU	Kosmos-3M	Kosmos	6	25342800	1500	9000	16895.2	http://www.astronautix.com/k/kosmos11k65m.html
1993	UKR	Tsiklon-2	Tsiklon	4	25342800	2820	11280	8986.81	http://www.astronautix.com/t/tsiklon-2.html
1993	RU	Molniya-M	Molniya	8	82364100	1800	14400	45757.8
1993	UKR	Tsiklon-3	Tsiklon	4	31678500	4100	16400	7726.46
1993	US	Shuttle	Shuttle	7	1.66331e+08	24400	170800	26536.1	http://www.astronautix.com/s/spaceshuttle.html
1993	US	Atlas E	Atlas	1	31933000	820	820	38942.7	http://www.astronautix.com/a/atlase.html
1993	RU	Proton K series Blok-DM-2	Proton	6	105595000	19760	118560	5343.88
1993	US	Scout G	Scout	1	25139980	210	210	119714	http://www.astronautix.com/s/scoutd.html
1993	UKR	Zenit-2	Zenit	2	95035500	13740	27480	6916.7	http://www.astronautix.com/z/zenit-2.html
1993	EU	Ariane 44LP	Ariane	2	200640000	9100	18200	22048.4	http://www.astronautix.com/a/ariane44lp.html
1993	US	Atlas-1	Atlas	2	148466570	3630	7260	40899.9
1993	US	Delta 7000 series	Delta	7	113100000	5089	35623	22224.4
1993	US	Pegasus	Pegasus	2	23230900	375	750	61949.1
1993	EU	Ariane 40	Ariane	1	155800000	2700	2700	57703.7
1993	US	Atlas-2, 2AS, 2A	Atlas	3	179511500	6580	19740	27281.4
1993	US	Titan 4A	Titan	1	168330500	17700	17700	9510.2	http://www.astronautix.com/t/titan4.html
1993	EU	Ariane 42P	Ariane	1	164160000	6600	6600	24872.7
1993	EU	Ariane 44L	Ariane	2	228000000	10200	20400	22352.9	http://www.astronautix.com/a/ariane44l.html
1993	IND	PSLV	slv	1	32987500	3200	3200	10308.6	http://www.astronautix.com/p/pslv.html
1993	US	Titan-2G	Titan	1	54909400	3175	3175	17294.3	http://www.astronautix.com/t/titaniislv.html
1993	RU	Start-1	Start	1	16965000	632	632	26843.4	http://www.astronautix.com/s/start-1.html
1993	EU	Ariane 42L	Ariane	1	182400000	7900	7900	23088.6	http://www.astronautix.com/a/ariane42l.html
1994	RU	Soyuz-U, U2	Soyuz	15	89560000	7200	108000	12438.9
1994	RU	Kosmos-3M	Kosmos	5	25342800	1500	7500	16895.2	http://www.astronautix.com/k/kosmos11k65m.html
1994	UKR	Tsiklon-2	Tsiklon	1	25342800	2820	2820	8986.81	http://www.astronautix.com/t/tsiklon-2.html
1994	RU	Molniya-M	Molniya	3	82364100	1800	5400	45757.8
1994	UKR	Tsiklon-3	Tsiklon	7	31678500	4100	28700	7726.46
1994	US	Shuttle	Shuttle	7	1.66331e+08	24400	170800	26536.1	http://www.astronautix.com/s/spaceshuttle.html
1994	US	Atlas-E	Atlas	2	31933000	820	1640	38942.7	http://www.astronautix.com/a/atlase.html
1994	RU	Proton K series Blok-DM-2	Proton	13	105595000	19760	256880	5343.88
1994	US	Scout G1	Scout	1	25139980	210	210	119714	http://www.astronautix.com/s/scoutd.html
1994	UKR	Zenit-2	Zenit	4	95035500	13740	54960	6916.7	http://www.astronautix.com/z/zenit-2.html
1994	US	ASLV	slv	1	26127000	150	150	174180	http://www.astronautix.com/a/aslv.html
1994	US	Titan 2G	Titan	1	54909400	3175	3175	17294.3	http://www.astronautix.com/t/titaniislv.html
1994	US	Titan 4A IUS, Centaur	Titan	4	168330500	17700	70800	9510.2	http://www.astronautix.com/t/titan4.html
1994	US	Atlas-1	Atlas	2	148466570	3630	7260	40899.9
1994	US	Delta 7000 series	Delta	3	113100000	5089	15267	22224.4
1994	US	Pegasus, pegasus H	Pegasus	2	23230900	375	750	61949.1
1994	US	pegasus XL	Pegasus	1	25342800	443	443	57207.2
1994	EU	Ariane 42P	Ariane	2	164160000	6600	13200	24872.7
1994	EU	Ariane 44LP	Ariane	3	200640000	9100	27300	22048.4	http://www.astronautix.com/a/ariane44lp.html
1994	US	Atlas-2A, 2AS	Atlas	3	179511500	6580	19740	27281.4
1994	EU	Ariane 44L	Ariane	2	228000000	10200	20400	22352.9	http://www.astronautix.com/a/ariane44l.html
1994	IND	PSLV	slv	1	32987500	3700	3200	8915.54	http://www.astronautix.com/p/pslv.html
1994	JP	H-2 series	H	2	401261000	10060	20120	39886.8	http://www.astronautix.com/h/h-ii.html#:~:text=Payload%3A%203%2C930%20kg%20(8%2C660%20lb,1994%20dollars%20in%201998%20dollars.
1994	EU	Ariane 42L	Ariane	1	182400000	7900	7900	23088.6	http://www.astronautix.com/a/ariane42l.html
1994	US	Taurus 1110	Taurus	1	37700000	1320	1320	28560.6		Note: cost is for Taurus, not Arpa Taurus
1994	RU	Rokot-k series	Rokot	1	53545800	2150	2150	24905	https://www.gao.gov/assets/gao-17-609.pdf
1995	RU	Soyuz-U, U2	Soyuz	12	89560000	7200	86400	12438.9
1995	RU	Kosmos-3M	Kosmos	5	25342800	1500	7500	16895.2	http://www.astronautix.com/k/kosmos11k65m.html
1995	UKR	Tsiklon-2	Tsiklon	2	25342800	2820	5640	8986.81	http://www.astronautix.com/t/tsiklon-2.html
1995	RU	Molniya-M	Molniya	4	82364100	1800	7200	45757.8
1995	UKR	Tsiklon-3	Tsiklon	1	31678500	4100	4100	7726.46
1995	US	Shuttle	Shuttle	7	1.66331e+08	24400	170800	26536.1	http://www.astronautix.com/s/spaceshuttle.html
1995	US	Atlas E	Atlas	1	31933000	820	820	38942.7	http://www.astronautix.com/a/atlase.html
1995	RU	Proton K series	Proton	7	105595000	19760	138320	5343.88
1995	UKR	Zenit-2	Zenit	1	95035500	13740	13740	6916.7	http://www.astronautix.com/z/zenit-2.html
1995	JP	M-3S-2	M	1
1995	ISR	Shavit	Shavit	1
1995	US	Atlas-1	Atlas	1	148466570	3630	3630	40899.9
1995	US	Delta 7000 series	Delta	3	113100000	5089	15267	22224.4
1995	US	Atlas-2, 2AS, 2A	Atlas	9	179511500	6580	59220	27281.4
1995	US	Titan 4A IUS, Centaur	Titan	4	168330500	17700	70800	9510.2	http://www.astronautix.com/t/titan4.html
1995	EU	Ariane 44LP	Ariane	2	200640000	9100	18200	22048.4	http://www.astronautix.com/a/ariane44lp.html
1995	EU	Ariane 42P	Ariane	3	164160000	6600	19800	24872.7
1995	US	Pegasus XL	Pegasus	1	25342800	443	443	57207.2
1995	EU	Ariane 42L	Ariane	3	182400000	7900	23700	23088.6	http://www.astronautix.com/a/ariane42l.html
1995	US	Conestoga 1620	Conestoga	1	41220000	1179	1179	34961.8	https://nextspaceflight.com/launches/details/2290
1995	EU	Ariane 40	Ariane	2	155800000	2700	5400	57703.7
1995	US	Athena-1	Athena	1	30940000	820	820	37731.7	http://www.astronautix.com/a/athena-1.html
1995	US	Pegasus	Pegasus	1	23230900	375	375	61949.1
1995	RU	start	Start	1	19792500	645	645	30686	http://www.astronautix.com/s/start.html
1995	JP	H-2 series	H	1	401261000	10060	10060	39886.8	http://www.astronautix.com/h/h-ii.html#:~:text=Payload%3A%203%2C930%20kg%20(8%2C660%20lb,1994%20dollars%20in%201998%20dollars.
1995	EU	Ariane 44L	Ariane	1	228000000	10200	10200	22352.9	http://www.astronautix.com/a/ariane44l.html
1996	RU	Soyuz-U, U2	Soyuz	9	89560000	7200	64800	12438.9
1996	RU	Kosmos-3M	Kosmos	4	25342800	1500	6000	16895.2	http://www.astronautix.com/k/kosmos11k65m.html
1996	UKR	Tsiklon-2	Tsiklon	1	25342800	2820	2820	8986.81	http://www.astronautix.com/t/tsiklon-2.html
1996	RU	Molniya-M	Molniya	3	82364100	1800	5400	45757.8
1996	UKR	Tsiklon-3	Tsiklon	1	31678500	4100	4100	7726.46
1996	US	Shuttle	Shuttle	7	1.66331e+08	24400	170800	26536.1	http://www.astronautix.com/s/spaceshuttle.html
1996	RU	Proton K series	Proton	8	105595000	19760	158080	5343.88
1996	UKR	Zenit-2	Zenit	1	95035500	13740	13740	6916.7	http://www.astronautix.com/z/zenit-2.html
1996	US	Atlas-1	Atlas	1	148466570	3630	3630	40899.9
1996	US	Delta 7000 series	Delta	10	113100000	5089	50890	22224.4
1996	US	Titan 4A IUS, Centaur	Titan	4	168330500	17700	70800	9510.2	http://www.astronautix.com/t/titan4.html
1995	US	Atlas-2, 2AS, 2A	Atlas	6	179511500	6580	39480	27281.4
1995	IND	PSLV-G	slv	1	32987500	3200	3200	10308.6	http://www.astronautix.com/p/pslv.html
1996	JP	H-2 series	H	1	401261000	10060	10060	39886.8	http://www.astronautix.com/h/h-ii.html#:~:text=Payload%3A%203%2C930%20kg%20(8%2C660%20lb,1994%20dollars%20in%201998%20dollars.
1996	EU	Ariane 42P	Ariane	2	164160000	6600	13200	24872.7
1996	US	Pegasus XL	Pegasus	4	25342800	443	1772	57207.2
1996	EU	Ariane 44P	Ariane	2	164160000	6600	13200	24872.7
1996	EU	Ariane 44LP	Ariane	1	200640000	9100	9100	22048.4	http://www.astronautix.com/a/ariane44lp.html
1996	US	Pegasus	Pegasus	1	23230900	375	375	61949.1
1996	EU	Ariane 44L	Ariane	5	228000000	10200	51000	22352.9	http://www.astronautix.com/a/ariane44l.html
1996	EU	Ariane 5G	Ariane	1	328320000	16000	16000	20520	http://www.astronautix.com/a/ariane5g.html
1997	RU	Soyuz-U, U2	Soyuz	10	89560000	7200	72000	12438.9
1997	RU	Kosmos-3M	Kosmos	2	25342800	1500	3000	16895.2	http://www.astronautix.com/k/kosmos11k65m.html
1997	UKR	Tsiklon-2	Tsiklon	1	25342800	2820	2820	8986.81	http://www.astronautix.com/t/tsiklon-2.html
1997	RU	Molniya-M	Molniya	3	82364100	1800	5400	45757.8
1997	UKR	Tsiklon-3	Tsiklon	1	31678500	4100	4100	7726.46
1997	US	Shuttle	Shuttle	5	1.66331e+08	24400	122000	26536.1	http://www.astronautix.com/s/spaceshuttle.html
1997	RU	Proton K series	Proton	11	105595000	19760	217360	5343.88
1997	ISR	Shavit	Shavit	1
1997	US	Atlas E	Atlas	1	31933000	820	820	38942.7	http://www.astronautix.com/a/atlase.html
1997	US	Delta 7000 series	Delta	11	113100000	5089	55979	22224.4
1997	US	Titan 4A IUS, Centaur	Titan	4	168330500	17700	70800	9510.2	http://www.astronautix.com/t/titan4.html
1997	US	Atlas-2, 2AS, 2A	Atlas	7	179511500	6580	46060	27281.4
1997	RU	Start-1, 1.2	Start	2	19792500	645	1290	30686	http://www.astronautix.com/s/start.html
1997	JP	H-2 series	H	1	401261000	10060	10060	39886.8	http://www.astronautix.com/h/h-ii.html#:~:text=Payload%3A%203%2C930%20kg%20(8%2C660%20lb,1994%20dollars%20in%201998%20dollars.
1997	US	Pegasus XL	Pegasus	5	25342800	443	2215	57207.2
1997	EU	Ariane 42P	Ariane	2	164160000	6600	13200	24872.7
1997	EU	Ariane 44P	Ariane	4	164160000	6600	26400	24872.7
1997	EU	Ariane 44LP	Ariane	2	200640000	9100	18200	22048.4	http://www.astronautix.com/a/ariane44lp.html
1997	EU	Ariane 44L	Ariane	3	228000000	10200	30600	22352.9	http://www.astronautix.com/a/ariane44l.html
1997	EU	Ariane-5G	Ariane	1	328320000	16000	16000	20520	http://www.astronautix.com/a/ariane5g.html
1997	BRA	VLS	Vls	1	19200000	380	380	50526.3	http://www.astronautix.com/v/vls.html
1997	IND	PSLV-G	slv	1	32987500	3200	3200	10308.6	http://www.astronautix.com/p/pslv.html
1997	US	Athena-1	Athena	1	30940000	820	820	37731.7	http://www.astronautix.com/a/athena-1.html
1997	US	Titan 2G	Titan	1	54909400	3175	3175	17294.3	http://www.astronautix.com/t/titaniislv.html
1997	JP	M-V	M	1	113100000	1800	1800	62833.3	http://www.astronautix.com/m/m-v.html
1998	RU	Soyuz-U, U2	Soyuz	8	89560000	7200	57600	12438.9
1998	RU	Kosmos-3M	Kosmos	2	25342800	1500	3000	16895.2	http://www.astronautix.com/k/kosmos11k65m.html
1998	RU	Molniya-M	Molniya	3	82364100	1800	5400	45757.8
1998	UKR	Tsiklon-3	Tsiklon	1	31678500	4100	4100	7726.46
1998	US	Shuttle	Shuttle	5	1.66331e+08	24400	122000	26536.1	http://www.astronautix.com/s/spaceshuttle.html
1998	RU	Proton K series	Proton	7	105595000	19760	138320	5343.88
1998	UKR	Zenit-2	Zenit	3	95035500	13740	41220	6916.7	http://www.astronautix.com/z/zenit-2.html
1998	ISR	Shavit	Shavit	1
1998	US	Delta 7000 series	Delta	12	113100000	5089	61068	22224.4
1998	US	Atlas-2, 2AS, 2A	Atlas	7	179511500	6580	46060	27281.4
1998	US	Titan 2G	Titan	1	54909400	3175	3175	17294.3	http://www.astronautix.com/t/titaniislv.html
1998	US	Titan 4A IUS, Centaur	Titan	2	168330500	17700	35400	9510.2	http://www.astronautix.com/t/titan4.html
1998	JP	H-2 series	H	1	401261000	10060	10060	39886.8	http://www.astronautix.com/h/h-ii.html#:~:text=Payload%3A%203%2C930%20kg%20(8%2C660%20lb,1994%20dollars%20in%201998%20dollars.
1998	EU	Ariane 42P	Ariane	1	164160000	6600	6600	24872.7
1998	US	Pegasus XL	Pegasus	5	25342800	443	2215	57207.2
1998	US	Taurus 1110	Taurus	1	37700000	1320	1320	28560.6
1998	EU	Ariane 42L	Ariane	2	182400000	7900	15800	23088.6	http://www.astronautix.com/a/ariane42l.html
1998	EU	Ariane 44P	Ariane	2	164160000	6600	13200	24872.7
1998	EU	Ariane 40	Ariane	1	155800000	2700	2700	57703.7
1998	EU	Ariane 44LP	Ariane	2	200640000	9100	18200	22048.4	http://www.astronautix.com/a/ariane44lp.html
1998	US	Pegasus	Pegasus	1	23230900	375	375	61949.1
1998	EU	Ariane 44L	Ariane	2	228000000	10200	20400	22352.9	http://www.astronautix.com/a/ariane44l.html
1998	EU	Ariane 5G	Ariane	1	328320000	16000	16000	20520	http://www.astronautix.com/a/ariane5g.html
1998	JP	M-V	M	1	113100000	1800	1800	62833.3	http://www.astronautix.com/m/m-v.html
1998	US	Delta 8000 series, delta 3	Delta	1	169650000	8292	8292	20459.5	http://www.astronautix.com/d/delta8930.html
1998	US	Athena-2	Athena	1	47424000	1065	1065	44529.6	http://www.astronautix.com/a/athena-2.html
1998	RU	Shtil-1	Shtil	1	942500	430	430	2191.86	http://www.astronautix.com/s/shtil-1.html
1998	US	Taurus 2000 series	Taurus	1	37700000	1380	1380	27318.8
1999	RU	Soyuz-U, U2, IKAR	Soyuz	12	89560000	7200	86400	12438.9
1999	RU	Kosmos-3M	Kosmos	2	25342800	1500	3000	16895.2	http://www.astronautix.com/k/kosmos11k65m.html
1999	UKR	Tsiklon-2	Tsiklon	1	25342800	2820	2820	8986.81	http://www.astronautix.com/t/tsiklon-2.html
1999	RU	Molniya-M	Molniya	2	82364100	1800	3600	45757.8
1999	US	Shuttle	Shuttle	3	1.66331e+08	24400	73200	26536.1	http://www.astronautix.com/s/spaceshuttle.html
1999	RU	Proton K series	Proton	9	105595000	19760	177840	5343.88
1999	UKR	Zenit-2	Zenit	1	95035500	13740	13740	6916.7	http://www.astronautix.com/z/zenit-2.html
1999	US	Titan 2G	Titan	2	54909400	3175	6350	17294.3	http://www.astronautix.com/t/titaniislv.html
1999	US	Delta 7000 series	Delta	10	113100000	5089	50890	22224.4
1999	US	Atlas-2, 2AS, 2A	Atlas	5	179511500	6580	32900	27281.4
1999	EU	Ariane 44P	Ariane	3	164160000	6600	19800	24872.7
1999	US	Pegasus XL	Pegasus	3	25342800	443	1329	57207.2
1999	RU	Rokot-k series	Rokot	1	53545800	2150	2150	24905	https://www.gao.gov/assets/gao-17-609.pdf
1999	EU	Ariane 40	Ariane	1	155800000	2700	2700	57703.7
1999	EU	Ariane 44LP	Ariane	3	200640000	9100	27300	22048.4	http://www.astronautix.com/a/ariane44lp.html
1999	EU	Ariane 44L	Ariane	2	228000000	10200	20400	22352.9	http://www.astronautix.com/a/ariane44l.html
1999	EU	Ariane 5G	Ariane	1	328320000	16000	16000	20520	http://www.astronautix.com/a/ariane5g.html
1999	US	VLS	Vls	1	19200000	380	380	50526.3	http://www.astronautix.com/v/vls.html
1999	US	Titan 4A IUS, Centaur	Titan	3	168330500	17700	53100	9510.2	http://www.astronautix.com/t/titan4.html
1999	IND	PSLV-G	slv	1	32987500	3200	3200	10308.6	http://www.astronautix.com/p/pslv.html
1999	US	Delta 8000 series, delta 3	Delta	1	169650000	8292	8292	20459.5	http://www.astronautix.com/d/delta8930.html
1999	US	Athena-2	Athena	2	47424000	1065	2130	44529.6	http://www.astronautix.com/a/athena-2.html
1999	UKR	Zenit-3SL	Zenit	2	169650000	6100	12200	27811.5	http://www.astronautix.com/z/zenit-3sl.html
1999	JP	H-2 series	H	1	401261000	10060	10060	39886.8	http://www.astronautix.com/h/h-ii.html#:~:text=Payload%3A%203%2C930%20kg%20(8%2C660%20lb,1994%20dollars%20in%201998%20dollars.
1999	US	Taurus 2000 series	Taurus	1	37700000	1380	1380	27318.8
1999	US	Athena-1	Athena	1	30940000	820	820	37731.7	http://www.astronautix.com/a/athena-1.html
1999	UKR	Dnepr	Dnepr	1	15080000	4500	4500	3351.11	https://www.forecastinternational.com/archive/disp_pdf.cfm?DACH_RECNO=1287	*note: price increases enormously over the years, up to 29 millions
2000	EU	Ariane 42L	Ariane	3	182400000	7900	23700	23088.6	http://www.astronautix.com/a/ariane42l.html
2000	EU	Ariane 44L	Ariane	1	228000000	10200	10200	22352.9	http://www.astronautix.com/a/ariane44l.html
2000	EU	Ariane 44LP	Ariane	3	200640000	9100	27300	22048.4	http://www.astronautix.com/a/ariane44lp.html
2000	EU	Ariane 44P	Ariane	1	164160000	6600	6600	24872.7
2000	EU	Ariane 5G	Ariane	5	328320000	16000	80000	20520	http://www.astronautix.com/a/ariane5g.html
2000	US	Atlas-2, 2AS, 2A	Atlas	7	179511500	6580	46060	27281.4
2000	US	Atlas-3A	Atlas	1	197925000	8640	8640	22908	http://www.astronautix.com/a/atlas3a.html
2000	US	Delta 7000 series	Delta	6	113100000	5089	30534	22224.4
2000	US	Delta 8000 series, delta 3	Delta	1	169650000	8292	8292	20459.5	http://www.astronautix.com/d/delta8930.html
2000	UKR	Dnepr	Dnepr	1	15080000	4500	4500	3351.11	https://www.forecastinternational.com/archive/disp_pdf.cfm?DACH_RECNO=1287
2000	RU	Kosmos-3M	Kosmos	3	25342800	1500	4500	16895.2	http://www.astronautix.com/k/kosmos11k65m.html
2000	JP	M-V	M	1	113100000	1800	1800	62833.3	http://www.astronautix.com/m/m-v.html
2000	US	Minotaur-1	Minotaur	2	38018400	550	1100	69124.4	https://arstechnica.com/science/2021/06/cold-war-era-missile-launches-three-modern-day-spy-satellites/#:~:text=This%20Minotaur%20I%20launch%20cost,a%20fraction%20of%20its%20cost.
2000	US	Pegasus	Pegasus	1	23230900	375	375	61949.1
2000	US	Pegasus XL	Pegasus	1	25342800	443	443	57207.2
2000	RU	Proton K series	Proton	14	105595000	19760	276640	5343.88
2000	RU	Rokot-k series	Rokot	1	53545800	2150	2150	24905	https://www.gao.gov/assets/gao-17-609.pdf
2000	US	Shuttle	Shuttle	5	1.66331e+08	24400	122000	26536.1	http://www.astronautix.com/s/spaceshuttle.html
2000	RU	Soyuz-U, U2, IKAR	Soyuz	13	89560000	7200	93600	12438.9
2000	US	Taurus 1110	Taurus	1	37700000	1320	1320	28560.6		Note: cost is for Taurus, not Arpa Taurus
2000	RU	start-1	Start	1	16965000	632	632	26843.4	http://www.astronautix.com/s/start-1.html
2000	US	Titan 2G	Titan	1	54909400	3175	3175	17294.3	http://www.astronautix.com/t/titaniislv.html
2000	US	Titan 4A IUS, Centaur	Titan	2	168330500	17700	35400	9510.2	http://www.astronautix.com/t/titan4.html
2000	UKR	Tsiklon-3	Tsiklon	1	31678500	4100	4100	7726.46
2000	UKR	Zenit-2	Zenit	2	95035500	13740	27480	6916.7	http://www.astronautix.com/z/zenit-2.html
2000	UKR	Zenit-3 sries	Zenit	3	169650000	6100	18300	27811.5	http://www.astronautix.com/z/zenit-3sl.html
2001	EU	Ariane 44L	Ariane	3	228000000	10200	30600	22352.9	http://www.astronautix.com/a/ariane44l.html
2001	EU	Ariane 44LP	Ariane	1	200640000	9100	9100	22048.4	http://www.astronautix.com/a/ariane44lp.html
2001	EU	Ariane 44P	Ariane	2	164160000	6600	13200	24872.7
2001	EU	Ariane 5G	Ariane	2	328320000	16000	32000	20520	http://www.astronautix.com/a/ariane5g.html
2001	US	Athena-1	Athena	1	30940000	820	820	37731.7	http://www.astronautix.com/a/athena-1.html
2001	US	Atlas-2, 2AS, 2A	Atlas	4	179511500	6580	26320	27281.4
2001	US	Delta 7000 series	Delta	7	113100000	5089	35623	22224.4
2001	IND	GSLV	slv	1	131355000	5000	5000	26271	http://www.astronautix.com/g/gslv.html
2001	JP	H2A series	H	1	1.1529e+08	10000	10000	11529	https://www.gao.gov/assets/gao-17-609.pdf
2001	RU	Kosmos-3M	Kosmos	1	25342800	1500	1500	16895.2	http://www.astronautix.com/k/kosmos11k65m.html
2001	RU	Molniya-M	Molniya	2	82364100	1800	3600	45757.8
2001	IND	PSLV-G	slv	1	32987500	3200	3200	10308.6	http://www.astronautix.com/p/pslv.html
2001	RU	Proton K series	Proton	5	105595000	19760	98800	5343.88
2001	RU	Proton M series	Proton	1	83200000	23000	23000	3617.39	https://www.gao.gov/assets/gao-17-609.pdf
2001	US	Shuttle	Shuttle	6	1.66331e+08	24400	146400	26536.1	http://www.astronautix.com/s/spaceshuttle.html
2001	RU	Soyuz FG	Soyuz	2	94250000	7420	14840	12702.2	http://www.astronautix.com/s/soyuz-fg.html
2001	RU	Soyuz-U, U2, IKAR	Soyuz	7	89560000	7200	50400	12438.9
2001	RU	start-1	Start	1	16965000	632	632	26843.4	http://www.astronautix.com/s/start-1.html
2001	US	Taurus 2000 series	Taurus	1	37700000	1380	1380	27318.8
2001	US	Titan 4A IUS, Centaur	Titan	3	168330500	17700	53100	9510.2	http://www.astronautix.com/t/titan4.html
2001	UKR	Tsiklon-2	Tsiklon	1	25342800	2820	2820	8986.81	http://www.astronautix.com/t/tsiklon-2.html
2001	UKR	Tsiklon-3	Tsiklon	2	31678500	4100	8200	7726.46
2001	UKR	Zenit-2	Zenit	1	95035500	13740	13740	6916.7	http://www.astronautix.com/z/zenit-2.html
2001	UKR	Zenit-3 sries	Zenit	2	169650000	6100	12200	27811.5	http://www.astronautix.com/z/zenit-3sl.html
2002	EU	Ariane 42L	Ariane	1	182400000	7900	7900	23088.6	http://www.astronautix.com/a/ariane42l.html
2002	EU	ariane 42P	Ariane	1	164160000	6600	6600	24872.7
2002	EU	Ariane 44L	Ariane	6	228000000	10200	61200	22352.9	http://www.astronautix.com/a/ariane44l.html
2002	EU	Ariane 5ECA	Ariane	1	224000000	16000	16000	14000	https://forum.nasaspaceflight.com/index.php?topic=55606.0
2002	EU	Ariane 5G	Ariane	3	328320000	16000	48000	20520	http://www.astronautix.com/a/ariane5g.html
2002	US	Atlas-2, 2AS, 2A	Atlas	3	179511500	6580	19740	27281.4
2002	US	Atlas 3B	Atlas	1	191100000	10718	10718	17829.8	http://www.astronautix.com/a/atlas3b.html
2002	US	Atlas 5 (401)	Atlas	1	139629000	9797	9797	14252.2	https://en.wikipedia.org/wiki/Atlas_V; https://web.archive.org/web/20161203124622/https://www.rocketbuilder.com/start/configure
2002	US	Delta 4M series	Delta	1	221179000	8600	8600	25718.5	http://www.astronautix.com/d/delta4m.html
2002	US	Delta 7000 series	Delta	3	113100000	5089	15267	22224.4
2002	UKR	Dnepr	Dnepr	1	15080000	4500	4500	3351.11	https://www.forecastinternational.com/archive/disp_pdf.cfm?DACH_RECNO=1287
2002	JP	H2A series	H	3	1.1529e+08	10000	30000	11529
2002	RU	Kosmos-3M	Kosmos	4	25342800	1500	6000	16895.2	http://www.astronautix.com/k/kosmos11k65m.html
2002	RU	Molniya-M	Molniya	2	82364100	1800	3600	45757.8
2002	IND	PSLV-G	slv	1	32987500	3200	3200	10308.6	http://www.astronautix.com/p/pslv.html
2002	US	Pegasus XL	Pegasus	1	25342800	443	443	57207.2
2002	RU	Proton K series	Proton	8	105595000	19760	158080	5343.88
2002	RU	Proton M series	Proton	1	83200000	23000	23000	3617.39	https://www.gao.gov/assets/gao-17-609.pdf
2002	RU	Rokot-k series	Rokot	2	53545800	2150	4300	24905	https://www.gao.gov/assets/gao-17-609.pdf
2002	ISR	Shavit-1	Shavit	1
2002	US	Shuttle	Shuttle	5	1.66331e+08	24400	122000	26536.1	http://www.astronautix.com/s/spaceshuttle.html
2002	RU	Soyuz FG	Soyuz	2	94250000	7420	14840	12702.2	http://www.astronautix.com/s/soyuz-fg.html
2002	RU	Soyuz U	Soyuz	5	89560000	7200	36000	12438.9
2002	US	Titan-2G	Titan	1	54909400	3175	3175	17294.3	http://www.astronautix.com/t/titaniislv.html
2002	US	Titan 4A IUS, Centaur	Titan	1	168330500	17700	17700	9510.2	http://www.astronautix.com/t/titan4.html
2002	PRC	CZ-2 series	Cz	2	38610000	3500	7000	11031.4	https://www.gao.gov/assets/gao-17-609.pdf
2002	PRC	CZ-4 series	Cz	2	78250000	4200	8400	18631	https://www.faa.gov/about/office_org/headquarters_offices/ast/media/1Q2007_QLR.pdf
2002	UKR	Zenit-3SL	Zenit	1	169650000	6100	6100	27811.5	http://www.astronautix.com/z/zenit-3sl.html
2003	EU	Ariane 44L	Ariane	1					125000000
2003	EU	Ariane 5G	Ariane	3	328320000	16000	48000	20520	http://www.astronautix.com/a/ariane5g.html
2003	US	Atlas-2, 2AS, 2A	Atlas	1	179511500	6580	6580	27281.4
2003	US	Atlas 3B	Atlas	2	191100000	10718	21436	17829.8	http://www.astronautix.com/a/atlas3b.html
2003	US	Atlas 5 (401)	Atlas	1	139629000	9797	9797	14252.2	https://en.wikipedia.org/wiki/Atlas_V; https://web.archive.org/web/20161203124622/https://www.rocketbuilder.com/start/configure
2003	US	Atlas 5 (521)	Atlas	1	172935000	13490	13490	12819.5	https://en.wikipedia.org/wiki/Atlas_V
2003	US	Delta 4M series	Delta	2	221179000	8600	17200	25718.5	http://www.astronautix.com/d/delta4m.html
2003	US	Delta 7000 series	Delta	7	113100000	5089	35623	22224.4
2003	IND	GSLV	slv	1	131355000	5000	5000	26271	http://www.astronautix.com/g/gslv.html
2003	JP	H2A series	H	2	1.1529e+08	10000	20000	11529
2003	RU	Kosmos-3M	Kosmos	3	25342800	1500	4500	16895.2	http://www.astronautix.com/k/kosmos11k65m.html
2003	JP	M-V	M	1	113100000	1800	1800	62833.3	http://www.astronautix.com/m/m-v.html
2003	RU	Molniya-M	Molniya	2	82364100	1800	3600	45757.8
2003	IND	PSLV-G	slv	1	32987500	3200	3200	10308.6	http://www.astronautix.com/p/pslv.html
2003	US	Pegasus XL	Pegasus	4	25342800	443	1772	57207.2
2003	RU	Proton-k series	Proton	5	105595000	19760	98800	5343.88
2003	RU	Rokot-k series	Rokot	2	53545800	2150	4300	24905	https://www.gao.gov/assets/gao-17-609.pdf
2003	US	Shuttle	Shuttle	1	1.66331e+08	24400	24400	26536.1	http://www.astronautix.com/s/spaceshuttle.html
2003	RU	Soyuz FG	Soyuz	4	94250000	7420	29680	12702.2	http://www.astronautix.com/s/soyuz-fg.html
2003	RU	Soyuz U	Soyuz	4	89560000	7200	28800	12438.9
2003	RU	Strela	Strela	1
2003	US	Titan-2G	Titan	2	54909400	3175	6350	17294.3	http://www.astronautix.com/t/titaniislv.html
2003	US	Titan 4A IUS, Centaur	Titan	2	168330500	17700	35400	9510.2	http://www.astronautix.com/t/titan4.html
2004	PRC	CZ-2 series	Cz	3	38610000	3500	10500	11031.4	https://www.gao.gov/assets/gao-17-609.pdf
2004	PRC	CZ-3 series	Cz	2	61700000	11500	23000	5365.22	https://en.wikipedia.org/wiki/Long_March_3B#cite_note-1; https://www.aspistrategist.org.au/cheap-reusable-space-launchers-are-still-years-away-for-chinese-military/
2004	PRC	CZ-4 series	Cz	1	78250000	4200	4200	18631	https://www.faa.gov/about/office_org/headquarters_offices/ast/media/1Q2007_QLR.pdf
2003	BRA	VLS	Vls	1	19200000	380	380	50526.3	http://www.astronautix.com/v/vls.html
2003	UKR	Zenit-3SL series	Zenit	3	169650000	6100	18300	27811.5	http://www.astronautix.com/z/zenit-3sl.html
2004	EU	Ariane 5G+	Ariane	3	328320000	16000	48000	20520	http://www.astronautix.com/a/ariane5g.html
2004	US	Atlas-2, 2AS, 2A	Atlas	4	179511500	6580	26320	27281.4
2004	US	Atlas 3A	Atlas	1	197925000	8640	8640	22908	http://www.astronautix.com/a/atlas3a.html
2004	US	Atlas 5 (521)	Atlas	1	172935000	13490	13490	12819.5	https://en.wikipedia.org/wiki/Atlas_V
2004	US	Delta-4H	Delta	1	422402000	25800	25800	16372.2	http://www.astronautix.com/d/delta4h.html
2004	US	Delta 7000 series	Delta	7	113100000	5089	35623	22224.4
2004	UKR	Dnepr	Dnepr	1	15080000	4500	4500	3351.11	https://www.forecastinternational.com/archive/disp_pdf.cfm?DACH_RECNO=1287
2004	IND	GSLV	slv	1	131355000	5000	5000	26271	http://www.astronautix.com/g/gslv.html
2004	RU	Kosmos-3M	Kosmos	2	25342800	1500	3000	16895.2	http://www.astronautix.com/k/kosmos11k65m.html
2004	RU	Molniya-M	Molniya	1	82364100	1800	1800	45757.8
2004	RU	Proton K series	Proton	4	105595000	19760	79040	5343.88
2004	RU	Proton M series	Proton	4	83200000	23000	92000	3617.39	https://www.gao.gov/assets/gao-17-609.pdf
2004	ISR	Shavit-1	Shavit	1
2004	RU	Soyuz FG	Soyuz	2	94250000	7420	14840	12702.2	http://www.astronautix.com/s/soyuz-fg.html
2004	RU	Soyuz-U	Soyuz	5	89560000	7200	36000	12438.9
2004	US	Taurus 3000 series	Taurus	1	57600000	1458	1458	39506.2	https://www.gao.gov/assets/gao-17-609.pdf
2004	US	Titan 4A IUS, Centaur	Titan	1	168330500	17700	17700	9510.2	http://www.astronautix.com/t/titan4.html
2004	PRC	CZ-2 series	Cz	5	38610000	3500	17500	11031.4	https://www.gao.gov/assets/gao-17-609.pdf
2004	PRC	CZ-3 series	Cz	1	61700000	11500	11500	5365.22	https://en.wikipedia.org/wiki/Long_March_3B#cite_note-1; https://www.aspistrategist.org.au/cheap-reusable-space-launchers-are-still-years-away-for-chinese-military/
2004	PRC	CZ-4 series	Cz	2	78250000	4200	8400	18631	https://www.faa.gov/about/office_org/headquarters_offices/ast/media/1Q2007_QLR.pdf
2004	UKR	Tsiklon 2	Tsiklon	1	25342800	2820	2820	8986.81	http://www.astronautix.com/t/tsiklon-2.html
2004	UKR	Tsiklon 3	Tsiklon	1	31678500	4100	4100	7726.46
2004	UKR	Zenit-2	Zenit	1	95035500	13740	13740	6916.7	http://www.astronautix.com/z/zenit-2.html
2004	UKR	Zenit 3SL	Zenit	3	169650000	6100	18300	27811.5	http://www.astronautix.com/z/zenit-3sl.html
2005	EU	Ariane 5ECA	Ariane	2	224000000	16000	32000	14000	https://forum.nasaspaceflight.com/index.php?topic=55606.0
2005	EU	Ariane 5 GS	Ariane	3	328320000	14000	42000	23451.4	http://www.astronautix.com/a/ariane5g.html	note: payload to GEO calculated using the same ratio GEO to GTO as Ariane 5G+ (2.3 ratio)
2005	US	Atlas 3B	Atlas	2	191100000	10718	21436	17829.8	http://www.astronautix.com/a/atlas3b.html
2005	US	Atlas 5 (401)	Atlas	1	139629000	9797	9797	14252.2	https://en.wikipedia.org/wiki/Atlas_V; https://web.archive.org/web/20161203124622/https://www.rocketbuilder.com/start/configure
2005	US	Atlas 5 (431)	Atlas	1	166530000	15718	15718	10594.9	https://en.wikipedia.org/wiki/Atlas_V
2005	US	Delta 7000 series	Delta	3	113100000	5089	15267	22224.4
2005	UKR	Dnepr	Dnepr	1	15080000	4500	4500	3351.11	https://www.forecastinternational.com/archive/disp_pdf.cfm?DACH_RECNO=1287
2005	JP	H2A series	H	1	1.1529e+08	10000	10000	11529
2005	RU	Kosmos-3M	Kosmos	3	25342800	1500	4500	16895.2	http://www.astronautix.com/k/kosmos11k65m.html
2005	JP	M-V	M	1	113100000	1800	1800	62833.3	http://www.astronautix.com/m/m-v.html
2005	US	Minotaur-1	Minotaur	2	38018400	550	1100	69124.4	https://arstechnica.com/science/2021/06/cold-war-era-missile-launches-three-modern-day-spy-satellites/#:~:text=This%20Minotaur%20I%20launch%20cost,a%20fraction%20of%20its%20cost.
2005	RU	Molniya-M	Molniya	1	82364100	1800	1800	45757.8
2005	IND	PSLV-G	slv	1	32987500	3200	3200	10308.6	http://www.astronautix.com/p/pslv.html
2005	US	Pegasus XL	Pegasus	1	25342800	443	443	57207.2
2005	RU	Proton K series	Proton	3	105595000	19760	59280	5343.88
2005	RU	Proton M series	Proton	4	83200000	23000	92000	3617.39	https://www.gao.gov/assets/gao-17-609.pdf
2005	RU	Rokot-k series	Rokot	2	53545800	2150	4300	24905	https://www.gao.gov/assets/gao-17-609.pdf
2005	US	Shuttle	Shuttle	1	1.66331e+08	24400	24400	26536.1	http://www.astronautix.com/s/spaceshuttle.html
2005	RU	Soyuz FG	Soyuz	5	94250000	7420	37100	12702.2	http://www.astronautix.com/s/soyuz-fg.html
2005	RU	Soyuz U	Soyuz	6	89560000	7200	43200	12438.9
2005	US	Titan 4A IUS, Centaur	Titan	2	168330500	17700	35400	9510.2	http://www.astronautix.com/t/titan4.html
2005	PRC	CZ-2 series	Cz	4	38610000	3500	14000	11031.4	https://www.gao.gov/assets/gao-17-609.pdf
2005	PRC	CZ-3 series	Cz	1	61700000	11500	11500	5365.22	https://en.wikipedia.org/wiki/Long_March_3B#cite_note-1; https://www.aspistrategist.org.au/cheap-reusable-space-launchers-are-still-years-away-for-chinese-military/
2005		Volna-O	Volna	1
2005	UKR	Zenit 3SL	Zenit	4	169650000	6100	24400	27811.5	http://www.astronautix.com/z/zenit-3sl.html
2006	EU	Ariane 5ECA	Ariane	5	224000000	16000	80000	14000	https://forum.nasaspaceflight.com/index.php?topic=55606.0
2006	US	Atlas 5(411)	Atlas	1	147315000	12150	12150	12124.7	https://en.wikipedia.org/wiki/Atlas_V
2006	US	Atlas 5(551)	Atlas	1	195993000	18814	18814	10417.4
2006	US	Delta 4M series	Delta	3	221179000	12000	36000	18431.6	http://www.astronautix.com/d/delta4m.html
2006	US	Delta 7000 series	Delta	6	113100000	5089	30534	22224.4
2006	UKR	Dnepr	Dnepr	2	15080000	4500	9000	3351.11	https://www.forecastinternational.com/archive/disp_pdf.cfm?DACH_RECNO=1287
2006	US	Falcon 1	Falcon	1	10248000	670	670	15295.5	https://en.wikipedia.org/wiki/Falcon_1
2006	IND	GSLV	slv	1	131355000	5000	5000	26271	http://www.astronautix.com/g/gslv.html
2006	JP	H2A series	H	4	1.1529e+08	10000	40000	11529
2006	RU	Kosmos-3M	Kosmos	1	25342800	1500	1500	16895.2	http://www.astronautix.com/k/kosmos11k65m.html
2006	JP	M-V	M	2	113100000	1800	3600	62833.3	http://www.astronautix.com/m/m-v.html
2006	US	Minotaur-1	Minotaur	2	38018400	550	1100	69124.4	https://arstechnica.com/science/2021/06/cold-war-era-missile-launches-three-modern-day-spy-satellites/#:~:text=This%20Minotaur%20I%20launch%20cost,a%20fraction%20of%20its%20cost.
2006	RU	Molniya-M	Molniya	1	82364100	1800	1800	45757.8
2006	US	Pegasus XL	Pegasus	1	25342800	443	443	57207.2
2006	RU	Proton K series	Proton	2	105595000	19760	39520	5343.88
2006	RU	Proton M series	Proton	4	83200000	23000	92000	3617.39	https://www.gao.gov/assets/gao-17-609.pdf
2006	RU	Rokot-k series	Rokot	1	53545800	2150	2150	24905	https://www.gao.gov/assets/gao-17-609.pdf
2006	RU	Shtil-1	Shtil	1	942500	430	430	2191.86	http://www.astronautix.com/s/shtil-1.html
2006	US	Shuttle	Shuttle	3	1.66331e+08	24400	73200	26536.1	http://www.astronautix.com/s/spaceshuttle.html
2006	RU	Soyuz-2a series	Soyuz	2	42490000	7020	14040	6052.71	https://en.wikipedia.org/wiki/Soyuz-2#Soyuz-2.1a	note: data are hard to find. Wiki reports a cost of 80 millions when launched by ArianeSpace, and a cost of 35-48.5 millions when launched by Roscosmos. These costs cover both variants. I used the lower one for 2a, and the higher one for 2b
2006	RU	soyuz-2b series	Soyuz	1	58879000	8200	8200	7180.37	https://en.wikipedia.org/wiki/Soyuz-2#Soyuz-2.1a
2006	RU	Soyuz FG	Soyuz	2	94250000	7420	14840	12702.2	http://www.astronautix.com/s/soyuz-fg.html
2006	RU	Soyuz U	Soyuz	6	89560000	7200	43200	12438.9
2006	RU	start-1	Start	1	16965000	632	632	26843.4	http://www.astronautix.com/s/start-1.html
2006	PRC	CZ-2 series	Cz	1	38610000	3500	3500	11031.4	https://www.gao.gov/assets/gao-17-609.pdf
2006	PRC	CZ-3 series	Cz	3	61700000	11500	34500	5365.22	https://en.wikipedia.org/wiki/Long_March_3B#cite_note-1; https://www.aspistrategist.org.au/cheap-reusable-space-launchers-are-still-years-away-for-chinese-military/
2006	PRC	CZ-4 series	Cz	2	78250000	4200	8400	18631	https://www.faa.gov/about/office_org/headquarters_offices/ast/media/1Q2007_QLR.pdf
2006	UKR	Tsiklon 2	Tsiklon	1	25342800	2820	2820	8986.81	http://www.astronautix.com/t/tsiklon-2.html
2006	UKR	Zenit 3SL	Zenit	5	169650000	6100	30500	27811.5	http://www.astronautix.com/z/zenit-3sl.html
2007	EU	Ariane 5ECA	Ariane	4	224000000	16000	64000	14000	https://forum.nasaspaceflight.com/index.php?topic=55606.0
2007	EU	Ariane 5GS	Ariane	2	328320000	14000	28000	23451.4	http://www.astronautix.com/a/ariane5g.html
2007	US	Atlas 5(401)	Atlas	3	139629000	9797	29391	14252.2	https://en.wikipedia.org/wiki/Atlas_V; https://web.archive.org/web/20161203124622/https://www.rocketbuilder.com/start/configure
2007	US	Atlas 5(421)	Atlas	1	157563000	14067	14067	11200.9	https://en.wikipedia.org/wiki/Atlas_V; https://web.archive.org/web/20161203124622/https://www.rocketbuilder.com/start/configure
2007	US	Delta 4H	Delta	1	422402000	25800	25800	16372.2	http://www.astronautix.com/d/delta4h.html
2007	US	Delta 7000 series	Delta	8	113100000	5089	40712	22224.4
2007	UKR	Dnepr	Dnepr	3	15080000	4500	13500	3351.11	https://www.forecastinternational.com/archive/disp_pdf.cfm?DACH_RECNO=1287
2007	US	Falcon 1	Falcon	1	10248000	670	670	15295.5	https://en.wikipedia.org/wiki/Falcon_1
2007	IND	GSLV	slv	1	131355000	5000	5000	26271	http://www.astronautix.com/g/gslv.html
2007	JP	H2A series	H	2	1.1529e+08	10000	20000	11529
2007	RU	Kosmos-3M	Kosmos	3	25342800	1500	4500	16895.2	http://www.astronautix.com/k/kosmos11k65m.html
2007	US	Minotaur-1	Minotaur	1	38018400	550	550	69124.4	https://arstechnica.com/science/2021/06/cold-war-era-missile-launches-three-modern-day-spy-satellites/#:~:text=This%20Minotaur%20I%20launch%20cost,a%20fraction%20of%20its%20cost.
2007	RU	Molniya-M	Molniya	1	82364100	1800	1800	45757.8
2007	IND	PSLV	slv	2	32987500	3200	6400	10308.6	http://www.astronautix.com/p/pslv.html
2007	US	Pegasus XL	Pegasus	1	25342800	443	443	57207.2
2007	RU	Proton K series	Proton	1	105595000	19760	19760	5343.88
2007	RU	Proton M series	Proton	6	83200000	23000	138000	3617.39	https://www.gao.gov/assets/gao-17-609.pdf
2007	ISR	Shavit-2	Shavit	1
2007	US	Shuttle	Shuttle	3	1.66331e+08	24400	73200	26536.1	http://www.astronautix.com/s/spaceshuttle.html
2007	RU	Soyuz FG	Soyuz	5	94250000	7420	37100	12702.2	http://www.astronautix.com/s/soyuz-fg.html
2007	RU	Soyuz U	Soyuz	6	89560000	7200	43200	12438.9
2007	PRC	CZ-2 series	Cz	2	38610000	3500	7000	11031.4	https://www.gao.gov/assets/gao-17-609.pdf
2007	PRC	CZ-3 series	Cz	6	61700000	11500	69000	5365.22	https://en.wikipedia.org/wiki/Long_March_3B#cite_note-1; https://www.aspistrategist.org.au/cheap-reusable-space-launchers-are-still-years-away-for-chinese-military/
2007	PRC	CZ-4 series	Cz	2	78250000	4200	8400	18631	https://www.faa.gov/about/office_org/headquarters_offices/ast/media/1Q2007_QLR.pdf
2007	UKR	Zenit 2M	Zenit	1	95035500	13740	13740	6916.7	http://www.astronautix.com/z/zenit-2.html
2007	UKR	Zenit 3SL	Zenit	1	169650000	6100	6100	27811.5	http://www.astronautix.com/z/zenit-3sl.html
2008	EU	Ariane 5ECA	Ariane	5	224000000	16000	80000	14000	https://forum.nasaspaceflight.com/index.php?topic=55606.0
2008	EU	Ariane 5ES	Ariane	1	261800000	21000	21000	12466.7
2008	US	Atlas 5(411)	Atlas	1	147315000	12150	12150	12124.7	https://en.wikipedia.org/wiki/Atlas_V; https://web.archive.org/web/20161203124622/https://www.rocketbuilder.com/start/configure
2008	US	Atlas 5(421)	Atlas	1	157563000	14067	14067	11200.9	https://en.wikipedia.org/wiki/Atlas_V; https://web.archive.org/web/20161203124622/https://www.rocketbuilder.com/start/configure
2008	US	Delta 7000 series	Delta	5	113100000	5089	25445	22224.4
2008	UKR	Dnepr	Dnepr	2	15080000	4500	9000	3351.11	https://www.forecastinternational.com/archive/disp_pdf.cfm?DACH_RECNO=1287
2008	US	Falcon 1	Falcon	2	10248000	670	1340	15295.5	https://en.wikipedia.org/wiki/Falcon_1
2008	JP	H2A series	H	1	1.1529e+08	10000	10000	11529
2008	RU	Kosmos-3M	Kosmos	3	25342800	1500	4500	16895.2	http://www.astronautix.com/k/kosmos11k65m.html
2008	RU	Molniya-M	Molniya	1	82364100	1800	1800	45757.8
2008	IND	PSLV	slv	2	32987500	3200	6400	10308.6	http://www.astronautix.com/p/pslv.html
2008	IND	PSLV XL	slv	1	52780000	3800	3800	13889.5	https://en.wikipedia.org/wiki/Polar_Satellite_Launch_Vehicle#cite_note-1
2008	US	Pegasus XL	Pegasus	2	25342800	443	886	57207.2
2008	RU	Proton K series	Proton	1	105595000	19760	19760	5343.88
2008	RU	Proton M series	Proton	9	83200000	23000	207000	3617.39	https://www.gao.gov/assets/gao-17-609.pdf
2008	RU	Rokot-k series	Rokot	1	53545800	2150	2150	24905	https://www.gao.gov/assets/gao-17-609.pdf
2008	US	Shuttle	Shuttle	4	1.66331e+08	24400	97600	26536.1	http://www.astronautix.com/s/spaceshuttle.html
2008	RU	soyuz-2b series	Soyuz	1	58879000	8200	8200	7180.37	https://en.wikipedia.org/wiki/Soyuz-2#Soyuz-2.1a
2008	RU	soyuz FG	Soyuz	3	94250000	7420	22260	12702.2	http://www.astronautix.com/s/soyuz-fg.html
2008	RU	Soyuz U	Soyuz	5	89560000	7200	36000	12438.9
2008	PRC	CZ-2 series	Cz	4	38610000	3500	14000	11031.4	https://www.gao.gov/assets/gao-17-609.pdf
2008	PRC	CZ-3 series	Cz	4	61700000	11500	46000	5365.22	https://en.wikipedia.org/wiki/Long_March_3B#cite_note-1; https://www.aspistrategist.org.au/cheap-reusable-space-launchers-are-still-years-away-for-chinese-military/
2008	PRC	CZ-4 series	Cz	3	78250000	4200	12600	18631	https://www.faa.gov/about/office_org/headquarters_offices/ast/media/1Q2007_QLR.pdf
2008	UKR	Zenit 3SL series	Zenit	6	169650000	6100	36600	27811.5	http://www.astronautix.com/z/zenit-3sl.html
2009	EU	Ariane 5ECA	Ariane	6	224000000	16000	96000	14000	https://forum.nasaspaceflight.com/index.php?topic=55606.0
2009	EU	Ariane 5GS	Ariane	1	328320000	14000	14000	23451.4	http://www.astronautix.com/a/ariane5g.html
2009	US	Atlas 5(401)	Atlas	3	139629000	9797	29391	14252.2	https://en.wikipedia.org/wiki/Atlas_V; https://web.archive.org/web/20161203124622/https://www.rocketbuilder.com/start/configure
2009	US	Atlas 5(421)	Atlas	1	157563000	14067	14067	11200.9	https://en.wikipedia.org/wiki/Atlas_V; https://web.archive.org/web/20161203124622/https://www.rocketbuilder.com/start/configure
2009	US	Atlas 5(431)	Atlas	1	166530000	15718	15718	10594.9	https://en.wikipedia.org/wiki/Atlas_V; https://web.archive.org/web/20161203124622/https://www.rocketbuilder.com/start/configure
2009	US	Delta 4H	Delta	1	422402000	25800	25800	16372.2	http://www.astronautix.com/d/delta4h.html
2009	US	Delta 4M series	Delta	1	221179000	12000	12000	18431.6	http://www.astronautix.com/d/delta4m.html
2009	US	Delta 7000 series	Delta	8	113100000	5089	40712	22224.4
2009	UKR	Dnepr	Dnepr	1	15080000	4500	4500	3351.11	https://www.forecastinternational.com/archive/disp_pdf.cfm?DACH_RECNO=1287
2009	US	Falcon 1	Falcon	1	10248000	670	670	15295.5	https://en.wikipedia.org/wiki/Falcon_1
2009	JP	H2A series	H	2	1.1529e+08	10000	20000	11529
2009	JP	H2B series	H	1	144112500	16500	16500	8734.09	https://www.gao.gov/assets/gao-17-609.pdf
2009	RU	Kosmos-3M	Kosmos	1	25342800	1500	1500	16895.2	http://www.astronautix.com/k/kosmos11k65m.html
2009	US	Minotaur-1	Minotaur	1	38018400	550	550	69124.4	https://arstechnica.com/science/2021/06/cold-war-era-missile-launches-three-modern-day-spy-satellites/#:~:text=This%20Minotaur%20I%20launch%20cost,a%20fraction%20of%20its%20cost.
2009	KR	NARO-1	Naro	1	216000000	100	100	2160000	https://en.wikipedia.org/wiki/Naro-1#:~:text=The%20total%20cost%20of%20the,of%20the%20Naro%20space%20program.	note: total programme cost divided by nr of launches. No other information is available.
2009	IND	PSLV series	slv	2	32987500	3200	6400	10308.6	http://www.astronautix.com/p/pslv.html
2009	RU	Proton K series	Proton	1	105595000	19760	19760	5343.88
2009	RU	Proton M series	Proton	9	83200000	23000	207000	3617.39	https://www.gao.gov/assets/gao-17-609.pdf
2009	RU	Rokot-k series	Rokot	3	53545800	2150	6450	24905	https://www.gao.gov/assets/gao-17-609.pdf
2009	US	Shuttle	Shuttle	5	1.66331e+08	24400	122000	26536.1	http://www.astronautix.com/s/spaceshuttle.html
2009	RU	Soyuz-2a series	Soyuz	1	42490000	7020	7020	6052.71	https://en.wikipedia.org/wiki/Soyuz-2#Soyuz-2.1a
2009	RU	soyuz-2b series	Soyuz	1	58879000	8200	8200	7180.37	https://en.wikipedia.org/wiki/Soyuz-2#Soyuz-2.1a
2009	RU	soyuz FG	Soyuz	4	94250000	7420	29680	12702.2	http://www.astronautix.com/s/soyuz-fg.html
2009	RU	soyuz U	Soyuz	7	89560000	7200	50400	12438.9
2009	US	Taurus 3000 series	Taurus	1	57600000	1458	1458	39506.2	https://www.gao.gov/assets/gao-17-609.pdf
2009	PRC	CZ-2 series	Cz	3	38610000	3500	10500	11031.4	https://www.gao.gov/assets/gao-17-609.pdf
2009	PRC	CZ-3 series	Cz	2	61700000	11500	23000	5365.22	https://en.wikipedia.org/wiki/Long_March_3B#cite_note-1; https://www.aspistrategist.org.au/cheap-reusable-space-launchers-are-still-years-away-for-chinese-military/
2009	PRC	CZ-4 series	Cz	1	78250000	4200	4200	18631	https://www.faa.gov/about/office_org/headquarters_offices/ast/media/1Q2007_QLR.pdf
2009	UKR	Tsiklon-3	Tsiklon	1	31678500	4100	4100	7726.46
2009	UKR	Zenit 3SL series	Zenit	4	169650000	6100	24400	27811.5	http://www.astronautix.com/z/zenit-3sl.html
2010	EU	Ariane 5ECA	Ariane	6	224000000	16000	96000	14000	https://forum.nasaspaceflight.com/index.php?topic=55606.0
2010	US	Atlas 5(401)	Atlas	1	139629000	9797	9797	14252.2	https://en.wikipedia.org/wiki/Atlas_V; https://web.archive.org/web/20161203124622/https://www.rocketbuilder.com/start/configure
2010	US	Atlas 5(501)	Atlas	2	153720000	8123	16246	18924	https://en.wikipedia.org/wiki/Atlas_V; https://web.archive.org/web/20161203124622/https://www.rocketbuilder.com/start/configure
2010	US	Atlas 5(531)	Atlas	1	179340000	15675	15675	11441.1	https://en.wikipedia.org/wiki/Atlas_V; https://web.archive.org/web/20161203124622/https://www.rocketbuilder.com/start/configure
2010	US	Delta 4H	Delta	1	422402000	25800	25800	16372.2	http://www.astronautix.com/d/delta4h.html
2010	US	Delta 4M series	Delta	2	221179000	12000	24000	18431.6	http://www.astronautix.com/d/delta4m.html
2010	US	Delta 7000 series	Delta	1	113100000	5089	5089	22224.4
2010	UKR	Dnepr	Dnepr	3	15080000	4500	13500	3351.11	https://www.forecastinternational.com/archive/disp_pdf.cfm?DACH_RECNO=1287
2010	US	Falcon 9 (1.0)	Falcon	2	81396000	9000	18000	9044
2010	IND	GSLV	slv	2	131355000	5000	10000	26271	http://www.astronautix.com/g/gslv.html
2010	RU	Kosmos-3M	Kosmos	1	25342800	1500	1500	16895.2	http://www.astronautix.com/k/kosmos11k65m.html
2010	US	Minotaur-4, HAPS	Minotaur	2	72000000	1591	3182	45254.6
2010	RU	Molniya-M	Molniya	1	82364100	1800	1800	45757.8
2010	KR	NARO-1	Naro	1	216000000	100	100	2160000	https://en.wikipedia.org/wiki/Naro-1#:~:text=The%20total%20cost%20of%20the,of%20the%20Naro%20space%20program.
2010	IND	PSLV series	slv	1	32987500	3200	3200	10308.6	http://www.astronautix.com/p/pslv.html
2010	RU	Proton M series	Proton	12	83200000	23000	276000	3617.39	https://www.gao.gov/assets/gao-17-609.pdf
2010	RU	Rokot-k series	Rokot	2	53545800	2150	4300	24905	https://www.gao.gov/assets/gao-17-609.pdf
2010	ISR	Shavit-2	Shavit	1
2010	US	Shuttle	Shuttle	3	1.66331e+08	24400	73200	26536.1	http://www.astronautix.com/s/spaceshuttle.html
2010	PRC	CZ-2 series	Cz	3	38610000	3500	10500	11031.4	https://www.gao.gov/assets/gao-17-609.pdf
2010	PRC	CZ-3 series	Cz	8	61700000	11500	92000	5365.22	https://en.wikipedia.org/wiki/Long_March_3B#cite_note-1; https://www.aspistrategist.org.au/cheap-reusable-space-launchers-are-still-years-away-for-chinese-military/
2010	PRC	CZ-4 series	Cz	4	78250000	4200	16800	18631	https://www.faa.gov/about/office_org/headquarters_offices/ast/media/1Q2007_QLR.pdf
2010	RU	Soyuz 2a	Soyuz	2	42490000	7020	14040	6052.71	https://en.wikipedia.org/wiki/Soyuz-2#Soyuz-2.1a
2010	RU	Soyuz FG	Soyuz	4	94250000	7420	29680	12702.2	http://www.astronautix.com/s/soyuz-fg.html
2010	RU	Soyuz U	Soyuz	6	89560000	7200	43200	12438.9
2011	EU	Ariane 5ECA	Ariane	4	224000000	16000	64000	14000	https://forum.nasaspaceflight.com/index.php?topic=55606.0
2011	EU	Ariane 5ES	Ariane	1	261800000	21000	21000	12466.7	https://en.wikipedia.org/wiki/Ariane_5
2011	US	Atlas 5(401)	Atlas	1	139629000	9797	9797	14252.2	https://en.wikipedia.org/wiki/Atlas_V; https://web.archive.org/web/20161203124622/https://www.rocketbuilder.com/start/configure
2011	US	Atlas 5(411)	Atlas	1	147315000	12150	12150	12124.7	https://en.wikipedia.org/wiki/Atlas_V
2011	US	Atlas 5 (501)	Atlas	1	153720000	8123	8123	18924	https://en.wikipedia.org/wiki/Atlas_V; https://web.archive.org/web/20161203124622/https://www.rocketbuilder.com/start/configure
2011	US	Atlas 5(541)	Atlas	1	185745000	17443	17443	10648.7	https://en.wikipedia.org/wiki/Atlas_V; https://web.archive.org/web/20161203124622/https://www.rocketbuilder.com/start/configure
2011	US	Atlas 5(551)	Atlas	1	195993000	18814	18814	10417.4	https://en.wikipedia.org/wiki/Atlas_V; https://web.archive.org/web/20161203124622/https://www.rocketbuilder.com/start/configure
2011	US	Delta 4H	Delta	1	422402000	25800	25800	16372.2	http://www.astronautix.com/d/delta4h.html
2011	US	Delta 4M series	Delta	2	221179000	12000	24000	18431.6	http://www.astronautix.com/d/delta4m.html
2011	US	Delta 7000 series	Delta	3	113100000	5089	15267	22224.4
2011	UKR	Dnepr	Dnepr	1	15080000	4500	4500	3351.11	https://www.forecastinternational.com/archive/disp_pdf.cfm?DACH_RECNO=1287
2011	JP	H2A series	H	2	1.1529e+08	10000	20000	11529
2011	JP	H2B series	H	1	144112500	16500	16500	8734.09	https://www.gao.gov/assets/gao-17-609.pdf
2011	US	Minotaur-1	Minotaur	2	38018400	550	1100	69124.4	https://arstechnica.com/science/2021/06/cold-war-era-missile-launches-three-modern-day-spy-satellites/#:~:text=This%20Minotaur%20I%20launch%20cost,a%20fraction%20of%20its%20cost.
2011	US	Minotaur 4+	Minotaur	1	72000000	1950	1950	36923.1	https://space.skyrocket.de/doc_lau_det/minotaur-4-plus.htm
2011	IND	PSLV series	slv	2	32987500	3200	6400	10308.6	http://www.astronautix.com/p/pslv.html
2011	IND	PSLV XL	slv	1	52780000	3800	3800	13889.5	https://en.wikipedia.org/wiki/Polar_Satellite_Launch_Vehicle#cite_note-1
2011	RU	Proton M series	Proton	9	83200000	23000	207000	3617.39	https://www.gao.gov/assets/gao-17-609.pdf
2011	RU	Rokot-k series	Rokot	1	53545800	2150	2150	24905	https://www.gao.gov/assets/gao-17-609.pdf
2011	US	Shuttle	Shuttle	3	1.66331e+08	24400	73200	26536.1	http://www.astronautix.com/s/spaceshuttle.html
2011	RU	Soyuz 2a	Soyuz	3	42490000	7020	21060	6052.71	https://en.wikipedia.org/wiki/Soyuz-2#Soyuz-2.1a
2011	RU	Soyuz 2b	Soyuz	4	58879000	8200	32800	7180.37	https://en.wikipedia.org/wiki/Soyuz-2#Soyuz-2.1a
2011	RU	Soyuz FG	Soyuz	4	94250000	7420	29680	12702.2	http://www.astronautix.com/s/soyuz-fg.html
2011	RU	soyuz ST	Soyuz	2	65975000	5500	11000	11995.5	http://www.astronautix.com/s/soyuzstfregatst.html; for payload: https://space.skyrocket.de/doc_lau_det/soyuz-stb_fregat-mt.htm
2011	RU	Soyuz U	Soyuz	6	89560000	7200	43200	12438.9
2011	PRC	CZ-2 series	Cz	7	38610000	3500	24500	11031.4	https://www.gao.gov/assets/gao-17-609.pdf
2011	PRC	CZ-3 series	Cz	9	61700000	11500	103500	5365.22	https://en.wikipedia.org/wiki/Long_March_3B#cite_note-1; https://www.aspistrategist.org.au/cheap-reusable-space-launchers-are-still-years-away-for-chinese-military/
2011	PRC	CZ-4 series	Cz	3	78250000	4200	12600	18631	https://www.faa.gov/about/office_org/headquarters_offices/ast/media/1Q2007_QLR.pdf
2011	US	Taurus 3000 series	Taurus	1	57600000	1458	1458	39506.2	https://www.gao.gov/assets/gao-17-609.pdf
2011	UKR	Zenit 2FG	Zenit	1	95035500	13740	13740	6916.7	http://www.astronautix.com/z/zenit-2.html	no info on payload capability; unique launch. Assumed as zenit 2
2011	UKR	Zenit 3F	Zenit	2	95035500	9200	18400	10329.9	http://www.astronautix.com/z/zenit-2.html	no info on LEO payload. Assumed the standard GTO to LEO ratio of 2.3. Cost is as its parent rocket, Zenit 2M
2011	UKR	Zenit 3SL	Zenit	2	169650000	6100	12200	27811.5	http://www.astronautix.com/z/zenit-3sl.html
2012	EU	Ariane 5ECA	Ariane	6	224000000	16000	96000	14000	https://forum.nasaspaceflight.com/index.php?topic=55606.0
2012	EU	Ariane 5ES	Ariane	1	261800000	21000	21000	12466.7	https://en.wikipedia.org/wiki/Ariane_5
2012	US	Atlas 5(401)	Atlas	3	139629000	9797	29391	14252.2	https://en.wikipedia.org/wiki/Atlas_V; https://web.archive.org/web/20161203124622/https://www.rocketbuilder.com/start/configure
2012	US	Atlas 5 (501)	Atlas	1	153720000	8123	8123	18924	https://en.wikipedia.org/wiki/Atlas_V; https://web.archive.org/web/20161203124622/https://www.rocketbuilder.com/start/configure
2012	US	Atlas 5(531)	Atlas	1	179340000	15675	15675	11441.1	https://en.wikipedia.org/wiki/Atlas_V; https://web.archive.org/web/20161203124622/https://www.rocketbuilder.com/start/configure
2012	US	Atlas 5(551)	Atlas	1	195993000	18814	18814	10417.4	https://en.wikipedia.org/wiki/Atlas_V; https://web.archive.org/web/20161203124622/https://www.rocketbuilder.com/start/configure
2012	US	Delta 4H upgrade	Delta	1	422402000	28790	28790	14671.8	http://www.astronautix.com/d/delta4h.html
2012	US	Delta 4M series	Delta	3	221179000	12000	36000	18431.6	http://www.astronautix.com/d/delta4m.html
2012	US	Falcon 9 (1.0)	Falcon	2	81396000	9000	18000	9044
2012	JP	H2A series	H	1	1.1529e+08	10000	10000	11529
2012	JP	H2B series	H	1	144112500	16500	16500	8734.09	https://www.gao.gov/assets/gao-17-609.pdf
2012	IND	PSLV series	slv	1	32987500	3200	3200	10308.6	http://www.astronautix.com/p/pslv.html
2012	IND	PSLV XL	slv	1	52780000	3800	3800	13889.5	https://en.wikipedia.org/wiki/Polar_Satellite_Launch_Vehicle#cite_note-1
2013	US	Pegasus XL	Pegasus	1	25342800	443	443	57207.2
2012	RU	Proton K series	Proton	1	105595000	19760	19760	5343.88
2012	RU	Proton M series	Proton	10	83200000	23000	230000	3617.39	https://www.gao.gov/assets/gao-17-609.pdf
2012	RU	Rokot-k series	Rokot	1	53545800	2150	2150	24905	https://www.gao.gov/assets/gao-17-609.pdf
2012	RU	Soyuz 2a	Soyuz	2	42490000	7020	14040	6052.71	https://en.wikipedia.org/wiki/Soyuz-2#Soyuz-2.1a
2012	RU	Soyuz FG	Soyuz	5	94250000	7420	37100	12702.2	http://www.astronautix.com/s/soyuz-fg.html
2012	RU	soyuz ST series	Soyuz	2	65975000	5500	11000	11995.5	http://www.astronautix.com/s/soyuzstfregatst.html; for payload: https://space.skyrocket.de/doc_lau_det/soyuz-stb_fregat-mt.htm
2012	RU	Soyuz U	Soyuz	5	89560000	7200	36000	12438.9
2012	EU	Vega	Vega	1	47397000	2500	2500	18958.8	https://en.wikipedia.org/wiki/Vega_(rocket)
2012	PRC	CZ-2 series	Cz	6	38610000	3500	21000	11031.4	https://www.gao.gov/assets/gao-17-609.pdf
2012	PRC	CZ-3 series	Cz	9	61700000	11500	103500	5365.22	https://en.wikipedia.org/wiki/Long_March_3B#cite_note-1; https://www.aspistrategist.org.au/cheap-reusable-space-launchers-are-still-years-away-for-chinese-military/
2012	PRC	CZ-4 series	Cz	4	78250000	4200	16800	18631	https://www.faa.gov/about/office_org/headquarters_offices/ast/media/1Q2007_QLR.pdf
2012	UKR	Zenit 3SL	Zenit	3	169650000	6100	18300	27811.5	http://www.astronautix.com/z/zenit-3sl.html
2013	US	Antares-110	Antares	2	102480000	4600	9200	22278.3	https://www.gao.gov/assets/gao-17-609.pdf
2013	EU	Ariane 5ECA	Ariane	3	224000000	16000	48000	14000	https://forum.nasaspaceflight.com/index.php?topic=55606.0
2013	EU	Ariane 5ES	Ariane	1	261800000	21000	21000	12466.7	https://en.wikipedia.org/wiki/Ariane_5
2013	US	Atlas 5(401)	Atlas	5	139629000	9797	48985	14252.2	https://en.wikipedia.org/wiki/Atlas_V; https://web.archive.org/web/20161203124622/https://www.rocketbuilder.com/start/configure
2013	US	Atlas 5(501)	Atlas	1	153720000	8123	8123	18924	https://en.wikipedia.org/wiki/Atlas_V; https://web.archive.org/web/20161203124622/https://www.rocketbuilder.com/start/configure
2013	US	Atlas 5(531)	Atlas	1	179340000	15675	15675	11441.1	https://en.wikipedia.org/wiki/Atlas_V; https://web.archive.org/web/20161203124622/https://www.rocketbuilder.com/start/configure
2013	US	Atlas 5(551)	Atlas	1	195993000	18814	18814	10417.4	https://en.wikipedia.org/wiki/Atlas_V; https://web.archive.org/web/20161203124622/https://www.rocketbuilder.com/start/configure
2013	US	Delta 4M series	Delta	2	221179000	12000	24000	18431.6	http://www.astronautix.com/d/delta4m.html
2013	US	Delta 4H	Delta	1	422402000	25800	25800	16372.2	http://www.astronautix.com/d/delta4h.html
2013	UKR	Dnepr	Dnepr	2	15080000	4500	9000	3351.11	https://www.forecastinternational.com/archive/disp_pdf.cfm?DACH_RECNO=1287
2013	JP	Epsilon CLPS	Epsilon	1	49959000	1200	1200	41632.5	https://www.gao.gov/assets/gao-17-609.pdf
2013	US	Falcon 9 (1.0)	Falcon	1	81396000	9000	9000	9044
2013	US	Falcon 9 (1.1)	Falcon	2	76162000	13150	26300	5791.79	https://en.wikipedia.org/wiki/Falcon_9_v1.1
2013	JP	H2A series	H	1	1.1529e+08	10000	10000	11529
2013	JP	H2B series	H	1	144112500	16500	16500	8734.09	https://www.gao.gov/assets/gao-17-609.pdf
2013	US	Minotaur 1	Minotaur	1	38018400	550	550	69124.4	https://arstechnica.com/science/2021/06/cold-war-era-missile-launches-three-modern-day-spy-satellites/#:~:text=This%20Minotaur%20I%20launch%20cost,a%20fraction%20of%20its%20cost.
2013	US	Minotaur 5	Minotaur	1	72000000	1950	1950	36923.1		as minotaur 4
2013	IND	PSLV series	slv	1	32987500	3200	3200	10308.6	http://www.astronautix.com/p/pslv.html
2013	IND	PSLV XL	slv	2	52780000	3800	7600	13889.5	https://en.wikipedia.org/wiki/Polar_Satellite_Launch_Vehicle#cite_note-1
2013	US	Pegasus XL	Pegasus	1	25342800	443	443	57207.2
2013	RU	Proton M series	Proton	10	83200000	23000	230000	3617.39	https://www.gao.gov/assets/gao-17-609.pdf
2013	RU	Rokot-k series	Rokot	4	53545800	2150	8600	24905	https://www.gao.gov/assets/gao-17-609.pdf
2013	RU	Soyuz 2a	Soyuz	2	42490000	7020	14040	6052.71	https://en.wikipedia.org/wiki/Soyuz-2#Soyuz-2.1a
2013	RU	Soyuz 2b	Soyuz	3	58879000	8200	24600	7180.37	https://en.wikipedia.org/wiki/Soyuz-2#Soyuz-2.1a
2013	RU	Soyuz 2v	Soyuz	1	42490000	2800	2800	15175	https://en.wikipedia.org/wiki/Soyuz-2-1v	note: price as soyuz 2a
2013	RU	soyuz FG	Soyuz	4	94250000	7420	29680	12702.2	http://www.astronautix.com/s/soyuz-fg.html
2013	RU	Soyuz ST	Soyuz	2	65975000	5500	11000	11995.5	http://www.astronautix.com/s/soyuzstfregatst.html; for payload: https://space.skyrocket.de/doc_lau_det/soyuz-stb_fregat-mt.htm
2013	RU	Soyuz U	Soyuz	4	89560000	7200	28800	12438.9
2013	EU	Vega	Vega	1	47397000	2500	2500	18958.8	https://en.wikipedia.org/wiki/Vega_(rocket)
2013	PRC	CZ-2 series	Cz	5	38610000	3500	17500	11031.4	https://www.gao.gov/assets/gao-17-609.pdf
2013	PRC	CZ-3 series	Cz	3	61700000	11500	34500	5365.22	https://en.wikipedia.org/wiki/Long_March_3B#cite_note-1; https://www.aspistrategist.org.au/cheap-reusable-space-launchers-are-still-years-away-for-chinese-military/
2013	PRC	CZ-4 series	Cz	6	78250000	4200	25200	18631	https://www.faa.gov/about/office_org/headquarters_offices/ast/media/1Q2007_QLR.pdf
2013	UKR	Zenit 3SL series	Zenit	2	169650000	6100	12200	27811.5	http://www.astronautix.com/z/zenit-3sl.html
2014	RU	Angara A5	Angara	1	115900000	24500	24500	4730.61	https://en.wikipedia.org/wiki/Angara_A5
2014	US	Antares 120	Antares	2	102480000	4600	9200	22278.3	https://www.gao.gov/assets/gao-17-609.pdf for price; https://space.skyrocket.de/doc_lau_det/antares-120.htm for payload
2014	US	Antares 130	Antares	1	102480000	5100	5100	20094.1	https://www.gao.gov/assets/gao-17-609.pdf for price; https://space.skyrocket.de/doc_lau_det/antares-130.htm
2014	EU	Ariane 5ECA	Ariane	5	224000000	16000	80000	14000	https://forum.nasaspaceflight.com/index.php?topic=55606.0
2014	EU	Ariane 5ES	Ariane	1	261800000	21000	21000	12466.7	https://en.wikipedia.org/wiki/Ariane_5
2014	US	Atlas 5(401)	Atlas	7	139629000	9797	68579	14252.2	https://en.wikipedia.org/wiki/Atlas_V; https://web.archive.org/web/20161203124622/https://www.rocketbuilder.com/start/configure
2014	US	Atlas 5(541)	Atlas	2	185745000	17443	34886	10648.7	https://en.wikipedia.org/wiki/Atlas_V; https://web.archive.org/web/20161203124622/https://www.rocketbuilder.com/start/configure
2014	US	Delta 4H	Delta	1	422402000	25800	25800	16372.2	http://www.astronautix.com/d/delta4h.html
2014	US	Delta 4M series	Delta	3	221179000	12000	36000	18431.6	http://www.astronautix.com/d/delta4m.html
2014	US	Delta 7000 series	Delta	1	113100000	5089	5089	22224.4
2014	UKR	Dnepr	Dnepr	2	15080000	4500	9000	3351.11	https://www.forecastinternational.com/archive/disp_pdf.cfm?DACH_RECNO=1287
2014	US	Falcon 9 (1.1)	Falcon	6	76162000	13150	78900	5791.79	https://en.wikipedia.org/wiki/Falcon_9_v1.1
2014	IND	GSLV mk2	slv	1	131355000	5000	5000	26271	http://www.astronautix.com/g/gslv.html	same as GSLV mk1
2014	JP	H2A series	H	4	1.1529e+08	10000	40000	11529
2014	IND	PSLV series	slv	1	32987500	3200	3200	10308.6	http://www.astronautix.com/p/pslv.html
2014	IND	PSLV XL	slv	2	52780000	3800	7600	13889.5	https://en.wikipedia.org/wiki/Polar_Satellite_Launch_Vehicle#cite_note-1
2014	RU	Proton M series	Proton	8	83200000	23000	184000	3617.39	https://www.gao.gov/assets/gao-17-609.pdf
2014	RU	Rokot-k series	Rokot	2	53545800	2150	4300	24905	https://www.gao.gov/assets/gao-17-609.pdf
2014	ISR	Shavit-2	Shavit	1
2014	RU	Soyuz 2a series	Soyuz	4	42490000	7020	28080	6052.71	https://en.wikipedia.org/wiki/Soyuz-2#Soyuz-2.1a
2014	RU	Soyuz 2b series	Soyuz	6	58879000	8200	49200	7180.37	https://en.wikipedia.org/wiki/Soyuz-2#Soyuz-2.1a
2014	RU	Soyuz FG	Soyuz	4	94250000	7420	29680	12702.2	http://www.astronautix.com/s/soyuz-fg.html
2014	RU	Soyuz ST	Soyuz	4	65975000	5500	22000	11995.5	http://www.astronautix.com/s/soyuzstfregatst.html; for payload: https://space.skyrocket.de/doc_lau_det/soyuz-stb_fregat-mt.htm
2014	RU	Soyuz U	Soyuz	4	89560000	7200	28800	12438.9
2014	EU	Vega	Vega	1	47397000	2500	2500	18958.8	https://en.wikipedia.org/wiki/Vega_(rocket)
2014	PRC	CZ-2 series	Cz	6	38610000	3500	21000	11031.4	https://www.gao.gov/assets/gao-17-609.pdf
2014	PRC	CZ-3 series	Cz	2	61700000	11500	23000	5365.22	https://en.wikipedia.org/wiki/Long_March_3B#cite_note-1; https://www.aspistrategist.org.au/cheap-reusable-space-launchers-are-still-years-away-for-chinese-military/
2014	PRC	CZ-4 series	Cz	7	78250000	4200	29400	18631	https://www.faa.gov/about/office_org/headquarters_offices/ast/media/1Q2007_QLR.pdf
2014	UKR	Zenit 3SL series	Zenit	1	169650000	6100	6100	27811.5	http://www.astronautix.com/z/zenit-3sl.html
2015	EU	Ariane 5ECA	Ariane	6	224000000	16000	96000	14000	https://forum.nasaspaceflight.com/index.php?topic=55606.0
2015	US	Atlas 5(401)	Atlas	4	139629000	9797	39188	14252.2	https://en.wikipedia.org/wiki/Atlas_V; https://web.archive.org/web/20161203124622/https://www.rocketbuilder.com/start/configure
2015	US	Atlas 5(421)	Atlas	2	157563000	14067	28134	11200.9	https://en.wikipedia.org/wiki/Atlas_V; https://web.archive.org/web/20161203124622/https://www.rocketbuilder.com/start/configure
2015	US	Atlas 5(501)	Atlas	1	153720000	8123	8123	18924	https://en.wikipedia.org/wiki/Atlas_V; https://web.archive.org/web/20161203124622/https://www.rocketbuilder.com/start/configure
2015	US	Atlas 5(551)	Atlas	1	195993000	18814	18814	10417.4	https://en.wikipedia.org/wiki/Atlas_V; https://web.archive.org/web/20161203124622/https://www.rocketbuilder.com/start/configure
2015	US	Delta 4M series	Delta	2	221179000	12000	24000	18431.6	http://www.astronautix.com/d/delta4m.html
2015	US	Delta 7000 series	Delta	1	113100000	5089	5089	22224.4
2015	UKR	Dnepr	Dnepr	1	15080000	4500	4500	3351.11	https://www.forecastinternational.com/archive/disp_pdf.cfm?DACH_RECNO=1287
2015	US	Falcon 9 (1.1)r, ex	Falcon	6	76162000	13150	78900	5791.79	https://en.wikipedia.org/wiki/Falcon_9_v1.1
2015	US	Falcon 9 (1.2)r	Falcon	1	6.255e+07	18500	18500	3381.08	https://en.wikipedia.org/wiki/Falcon_9_Full_Thrust
2015	IND	GSLV mk2	slv	1	131355000	5000	5000	26271	http://www.astronautix.com/g/gslv.html	same as GSLV mk1
2015	JP	H2A series	H	3	1.1529e+08	10000	30000	11529
2015	JP	H2B series	H	1	144112500	16500	16500	8734.09	https://www.gao.gov/assets/gao-17-609.pdf
2015	IND	PSLV series	slv	1	32987500	3200	3200	10308.6	http://www.astronautix.com/p/pslv.html
2015	IND	PSLV XL	slv	3	52780000	3800	11400	13889.5	https://en.wikipedia.org/wiki/Polar_Satellite_Launch_Vehicle#cite_note-1
2015	RU	Proton M series	Proton	8	83200000	23000	184000	3617.39	https://www.gao.gov/assets/gao-17-609.pdf
2015	RU	Rokot-k series	Rokot	2	53545800	2150	4300	24905	https://www.gao.gov/assets/gao-17-609.pdf
2015	RU	Soyuz 2a series	Soyuz	4	42490000	7020	28080	6052.71	https://en.wikipedia.org/wiki/Soyuz-2#Soyuz-2.1a
2015	RU	Soyuz 2b series	Soyuz	2	58879000	8200	16400	7180.37	https://en.wikipedia.org/wiki/Soyuz-2#Soyuz-2.1a
2015	RU	Soyuz 2v	Soyuz	1	42490000	2800	2800	15175	https://en.wikipedia.org/wiki/Soyuz-2-1v	note: price as soyuz 2a
2015	RU	Soyuz FG	Soyuz	4	94250000	7420	29680	12702.2	http://www.astronautix.com/s/soyuz-fg.html
2015	RU	Soyuz ST	Soyuz	3	65975000	5500	16500	11995.5	http://www.astronautix.com/s/soyuzstfregatst.html; for payload: https://space.skyrocket.de/doc_lau_det/soyuz-stb_fregat-mt.htm
2015	RU	Soyuz U	Soyuz	3	89560000	7200	21600	12438.9
2015	EU	Vega	Vega	1	47397000	2500	2500	18958.8	https://en.wikipedia.org/wiki/Vega_(rocket)
2015	PRC	CZ-2 series	Cz	2	38610000	3500	7000	11031.4	https://www.gao.gov/assets/gao-17-609.pdf
2015	PRC	CZ-3 series	Cz	9	61700000	11500	103500	5365.22	https://en.wikipedia.org/wiki/Long_March_3B#cite_note-1; https://www.aspistrategist.org.au/cheap-reusable-space-launchers-are-still-years-away-for-chinese-military/
2015	PRC	CZ-4 series	Cz	4	78250000	4200	16800	18631	https://www.faa.gov/about/office_org/headquarters_offices/ast/media/1Q2007_QLR.pdf
2015	PRC	CZ-6 series	Cz	1	70000000	10500	10500	6666.67	https://news.satnews.com/2024/05/08/chinas-long-march-6cs-maiden-flight-launches-4-satellites/
2015	PRC	CZ-11 series	Cz	1	8812230	700	700	12588.9
2015	UKR	Zenit 3F	Zenit	1	95035500	9200	9200	10329.9	http://www.astronautix.com/z/zenit-2.html	no info on LEO payload. Assumed the standard GTO to LEO ratio of 2.3. Cost is as its parent rocket, Zenit 2M
2016	US	Antares 230	Antares	1	108885000	7800	7800	13959.6	for cost; https://en.wikipedia.org/wiki/Antares_(rocket) ; for payload: https://space.skyrocket.de/doc_lau_det/antares-230.htm
2016	EU	Ariane 5ECA	Ariane	6	224000000	16000	96000	14000	https://forum.nasaspaceflight.com/index.php?topic=55606.0
2016	EU	Ariane 5ES	Ariane	1	261800000	21000	21000	12466.7	https://en.wikipedia.org/wiki/Ariane_5
2016	US	Atlas 5(401)	Atlas	3	139629000	9797	29391	14252.2	https://en.wikipedia.org/wiki/Atlas_V; https://web.archive.org/web/20161203124622/https://www.rocketbuilder.com/start/configure
2016	US	Atlas 5(411)	Atlas	1	147315000	12150	12150	12124.7	https://en.wikipedia.org/wiki/Atlas_V
2016	US	Atlas 5(421)	Atlas	1	157563000	14067	14067	11200.9	https://en.wikipedia.org/wiki/Atlas_V; https://web.archive.org/web/20161203124622/https://www.rocketbuilder.com/start/configure
2016	US	Atlas 5 (431)	Atlas	1	166530000	15718	15718	10594.9	https://en.wikipedia.org/wiki/Atlas_V
2016	US	Atlas 5(541)	Atlas	1	185745000	17443	17443	10648.7	https://en.wikipedia.org/wiki/Atlas_V; https://web.archive.org/web/20161203124622/https://www.rocketbuilder.com/start/configure
2016	US	Atlas 5(551)	Atlas	1	195993000	18814	18814	10417.4	https://en.wikipedia.org/wiki/Atlas_V; https://web.archive.org/web/20161203124622/https://www.rocketbuilder.com/start/configure
2016	US	Delta 4H upgrade	Delta	1	422402000	28790	28790	14671.8	http://www.astronautix.com/d/delta4h.html
2016	US	Delta 4M series	Delta	3	221179000	12000	36000	18431.6	http://www.astronautix.com/d/delta4m.html
2016	JP	Epsilon series	Epsilon	1	49959000	1200	1200	41632.5	https://www.gao.gov/assets/gao-17-609.pdf
2016	US	Falcon 9 (1.1)r, ex	Falcon	1	76162000	13150	13150	5791.79	https://en.wikipedia.org/wiki/Falcon_9_v1.1
2016	US	Falcon 9 (1.2)r	Falcon	8	6.255e+07	18500	148000	3381.08	https://en.wikipedia.org/wiki/Falcon_9_Full_Thrust
2016	IND	GSLV mk2	slv	1	131355000	5000	5000	26271	http://www.astronautix.com/g/gslv.html	same as GSLV mk1
2016	JP	H2A series	H	2	1.1529e+08	10000	20000	11529
2016	JP	H2B series	H	1	144112500	16500	16500	8734.09	https://www.gao.gov/assets/gao-17-609.pdf
2016	IND	PSLV series	slv	1	32987500	3200	3200	10308.6	http://www.astronautix.com/p/pslv.html
2016	IND	PSLV XL	slv	5	52780000	3800	19000	13889.5	https://en.wikipedia.org/wiki/Polar_Satellite_Launch_Vehicle#cite_note-1
2016	US	Pegasus XL	Pegasus	1	25342800	443	443	57207.2
2016	RU	Proton M series	Proton	3	83200000	23000	69000	3617.39	https://www.gao.gov/assets/gao-17-609.pdf
2016	RU	Rokot-k series	Rokot	2	53545800	2150	4300	24905	https://www.gao.gov/assets/gao-17-609.pdf
2016	RU	Soyuz 2a series	Soyuz	3	42490000	7020	21060	6052.71	https://en.wikipedia.org/wiki/Soyuz-2#Soyuz-2.1a
2016	RU	Soyuz 2b series	Soyuz	3	58879000	8200	24600	7180.37	https://en.wikipedia.org/wiki/Soyuz-2#Soyuz-2.1a
2016	RU	Soyuz FG	Soyuz	4	94250000	7420	29680	12702.2	http://www.astronautix.com/s/soyuz-fg.html
2016	RU	Soyuz ST	Soyuz	2	65975000	5500	11000	11995.5	http://www.astronautix.com/s/soyuzstfregatst.html; for payload: https://space.skyrocket.de/doc_lau_det/soyuz-stb_fregat-mt.htm
2016	RU	Soyuz U	Soyuz	2	89560000	7200	14400	12438.9
2016	PRC	CZ-2 series	Cz	8	38610000	3500	28000	11031.4	https://www.gao.gov/assets/gao-17-609.pdf
2016	PRC	CZ-3 series	Cz	7	61700000	11500	80500	5365.22	https://en.wikipedia.org/wiki/Long_March_3B#cite_note-1; https://www.aspistrategist.org.au/cheap-reusable-space-launchers-are-still-years-away-for-chinese-military/
2016	PRC	CZ-4 series	Cz	4	78250000	4200	16800	18631	https://www.faa.gov/about/office_org/headquarters_offices/ast/media/1Q2007_QLR.pdf
2016	PRC	CZ-5 series	Cz	1	72450000	25000	25000	2898	https://arstechnica.com/space/2023/12/a-top-secret-chinese-spy-satellite-just-launched-on-a-super-sized-rocket/
2016	PRC	CZ-7 series	Cz	1	126540150	13500	13500	9373.34	https://www.jstage.jst.go.jp/article/tjsass/62/4/62_T-17-57/_pdf
2016	PRC	CZ-11 series	Cz	1	8812230	700	700	12588.9
2016	EU	Vega	Vega	1	47397000	2500	2500	18958.8	https://en.wikipedia.org/wiki/Vega_(rocket)
2017	US	Antares 230	Antares	1	108885000	7800	7800	13959.6	for cost; https://en.wikipedia.org/wiki/Antares_(rocket) ; for payload: https://space.skyrocket.de/doc_lau_det/antares-230.htm
2017	EU	Ariane 5ECA	Ariane	5	224000000	16000	80000	14000	https://forum.nasaspaceflight.com/index.php?topic=55606.0
2017	EU	Ariane 5ES	Ariane	1	261800000	21000	21000	12466.7	https://en.wikipedia.org/wiki/Ariane_5
2017	US	Atlas 5(401)	Atlas	4	139629000	9797	39188	14252.2	https://en.wikipedia.org/wiki/Atlas_V; https://web.archive.org/web/20161203124622/https://www.rocketbuilder.com/start/configure
2017	US	Atlas 5(421)	Atlas	1	157563000	14067	14067	11200.9	https://en.wikipedia.org/wiki/Atlas_V; https://web.archive.org/web/20161203124622/https://www.rocketbuilder.com/start/configure
2017	US	Atlas 5(541)	Atlas	1	185745000	17443	17443	10648.7	https://en.wikipedia.org/wiki/Atlas_V; https://web.archive.org/web/20161203124622/https://www.rocketbuilder.com/start/configure
2017	US	Delta 4M + upgrade	Delta	1	221179000	12800	12800	17279.6	http://www.astronautix.com/d/delta4m.html
2017	US	Delta 7000 series	Delta	1	113100000	5089	5089	22224.4
2017	US	Electron	Electron	1	9105000	225	225	40466.7
2017	US	Falcon 9 (1.2)r	Falcon	14	6.255e+07	18500	259000	3381.08	https://en.wikipedia.org/wiki/Falcon_9_Full_Thrust
2017	US	Falcon 9 (1.2)exp	Falcon	4	81158000	22800	91200	3559.56	https://en.wikipedia.org/wiki/Falcon_9_Full_Thrust
2017	IND	GSLV mk2	slv	1	131355000	5000	5000	26271	http://www.astronautix.com/g/gslv.html	same as GSLV mk1
2017	IND	GSLV mk3	slv	1	67062500	10000	10000	6706.25	http://www.astronautix.com/g/gslv.html	same as GSLV mk1
2017	JP	H2A series	H	4	1.1529e+08	10000	40000	11529
2017	JP	H2B series	H	2	144112500	16500	33000	8734.09	https://www.gao.gov/assets/gao-17-609.pdf
2017	US	Minotaur-4	Minotaur	1	72000000	1591	1591	45254.6
2017	US	Minotaur C-XL	Minotaur	1	57600000	1275	1275	45176.5	https://space.skyrocket.de/doc_lau_det/taurus-3210.htm
2017	IND	PSLV XL	slv	5	52780000	3800	19000	13889.5	https://en.wikipedia.org/wiki/Polar_Satellite_Launch_Vehicle#cite_note-1
2017	RU	Proton M series	Proton	4	83200000	23000	92000	3617.39	https://www.gao.gov/assets/gao-17-609.pdf
2017	RU	Rokot-k series	Rokot	1	53545800	2150	2150	24905	https://www.gao.gov/assets/gao-17-609.pdf
2017	RU	Soyuz 2a series	Soyuz	3	42490000	7020	21060	6052.71	https://en.wikipedia.org/wiki/Soyuz-2#Soyuz-2.1a
2017	RU	Soyuz 2b series	Soyuz	4	58879000	8200	32800	7180.37	https://en.wikipedia.org/wiki/Soyuz-2#Soyuz-2.1a
2017	RU	Soyuz 2v	Soyuz	1	42490000	2800	2800	15175	https://en.wikipedia.org/wiki/Soyuz-2-1v	note: price as soyuz 2a
2017	RU	Soyuz FG	Soyuz	4	94250000	7420	29680	12702.2	http://www.astronautix.com/s/soyuz-fg.html
2017	RU	Soyuz ST	Soyuz	2	65975000	5500	11000	11995.5	http://www.astronautix.com/s/soyuzstfregatst.html; for payload: https://space.skyrocket.de/doc_lau_det/soyuz-stb_fregat-mt.htm
2017	RU	Soyuz U	Soyuz	1	89560000	7200	7200	12438.9
2017	EU	Vega	Vega	3	47397000	2500	7500	18958.8	https://en.wikipedia.org/wiki/Vega_(rocket)
2017	PRC	CZ-2 series	Cz	6	38610000	3500	21000	11031.4	https://www.gao.gov/assets/gao-17-609.pdf
2017	PRC	CZ-3 series	Cz	5	61700000	11500	57500	5365.22	https://en.wikipedia.org/wiki/Long_March_3B#cite_note-1; https://www.aspistrategist.org.au/cheap-reusable-space-launchers-are-still-years-away-for-chinese-military/
2017	PRC	CZ-4 series	Cz	2	78250000	4200	8400	18631	https://www.faa.gov/about/office_org/headquarters_offices/ast/media/1Q2007_QLR.pdf
2017	PRC	CZ-5 series	Cz	1	72450000	25000	25000	2898	https://arstechnica.com/space/2023/12/a-top-secret-chinese-spy-satellite-just-launched-on-a-super-sized-rocket/
2017	PRC	CZ-6 series	Cz	1	70000000	10500	10500	6666.67	https://news.satnews.com/2024/05/08/chinas-long-march-6cs-maiden-flight-launches-4-satellites/
2017	PRC	CZ-7 series	Cz	1	126540150	13500	13500	9373.34	https://www.jstage.jst.go.jp/article/tjsass/62/4/62_T-17-57/_pdf
2017	UKR	Zenit 3F	Zenit	1	95035500	9200	9200	10329.9	http://www.astronautix.com/z/zenit-2.html	no info on LEO payload. Assumed the standard GTO to LEO ratio of 2.3. Cost is as its parent rocket, Zenit 2M
2018	US	Antares 230	Antares	2	108885000	7800	15600	13959.6	for cost; https://en.wikipedia.org/wiki/Antares_(rocket) ; for payload: https://space.skyrocket.de/doc_lau_det/antares-230.htm
2018	EU	Ariane 5ECA	Ariane	5	224000000	16000	80000	14000	https://forum.nasaspaceflight.com/index.php?topic=55606.0
2018	EU	Ariane 5ES	Ariane	1	261800000	21000	21000	12466.7	https://en.wikipedia.org/wiki/Ariane_5
2018	US	Atlas 5(401)	Atlas	1	139629000	9797	9797	14252.2	https://en.wikipedia.org/wiki/Atlas_V; https://web.archive.org/web/20161203124622/https://www.rocketbuilder.com/start/configure
2018	US	Atlas 5(411)	Atlas	1	147315000	12150	12150	12124.7	https://en.wikipedia.org/wiki/Atlas_V
2018	US	Atlas 5(541)	Atlas	1	185745000	17443	17443	10648.7	https://en.wikipedia.org/wiki/Atlas_V; https://web.archive.org/web/20161203124622/https://www.rocketbuilder.com/start/configure
2018	US	Atlas 5(551)	Atlas	2	195993000	18814	37628	10417.4	https://en.wikipedia.org/wiki/Atlas_V; https://web.archive.org/web/20161203124622/https://www.rocketbuilder.com/start/configure
2018	US	Delta 4H upgrade	Delta	1	422402000	28790	28790	14671.8	http://www.astronautix.com/d/delta4h.html
2018	US	Delta 4M + upgrade	Delta	1	221179000	12800	12800	17279.6	http://www.astronautix.com/d/delta4m.html
2018	US	Delta 7000 series	Delta	1	113100000	5089	5089	22224.4
2018	US	Electron	Electron	3	9105000	225	675	40466.7
2018	JP	Epsilon series	Epsilon	1	49959000	1200	1200	41632.5	https://www.gao.gov/assets/gao-17-609.pdf
2018	US	Falcon 9 (1.2)r	Falcon	15	6.255e+07	18500	277500	3381.08	https://en.wikipedia.org/wiki/Falcon_9_Full_Thrust
2018	US	Falcon 9 (1.2)exp	Falcon	5	81158000	22800	114000	3559.56	https://en.wikipedia.org/wiki/Falcon_9_Full_Thrust
2018	US	Falcon Heavy R	Falcon	1	104081000	51700	51700	2013.17		note: no info on Falcon Heavy Reusable payload to LEO. I used the same ratio between falcon 9 reusable & expendable, that is about 0.81
2018	IND	GSLV mk2	slv	2	131355000	5000	10000	26271	http://www.astronautix.com/g/gslv.html	same as GSLV mk1
2018	IND	GSLV mk3	slv	1	67062500	10000	10000	6706.25	http://www.astronautix.com/g/gslv.html	same as GSLV mk1
2018	JP	H2A series	H	3	1.1529e+08	10000	30000	11529
2018	JP	H2B series	H	1	144112500	16500	16500	8734.09	https://www.gao.gov/assets/gao-17-609.pdf
2018	IND	PSLV series	slv	2	32987500	3200	6400	10308.6	http://www.astronautix.com/p/pslv.html
2018	IND	PSLV XL	slv	2	52780000	3800	7600	13889.5	https://en.wikipedia.org/wiki/Polar_Satellite_Launch_Vehicle#cite_note-1
2018	RU	Proton M series	Proton	2	83200000	23000	46000	3617.39	https://www.gao.gov/assets/gao-17-609.pdf
2018	RU	Rokot-k series	Rokot	2	53545800	2150	4300	24905	https://www.gao.gov/assets/gao-17-609.pdf
2018	RU	Soyuz 2a series	Soyuz	4	42490000	7020	28080	6052.71	https://en.wikipedia.org/wiki/Soyuz-2#Soyuz-2.1a
2018	RU	Soyuz 2b series	Soyuz	3	58879000	8200	24600	7180.37	https://en.wikipedia.org/wiki/Soyuz-2#Soyuz-2.1a
2018	RU	Soyuz 2v	Soyuz	1	42490000	2800	2800	15175	https://en.wikipedia.org/wiki/Soyuz-2-1v	note: price as soyuz 2a
2018	RU	Soyuz FG	Soyuz	5	94250000	7420	37100	12702.2	http://www.astronautix.com/s/soyuz-fg.html
2018	RU	Soyuz ST	Soyuz	3	65975000	5500	16500	11995.5	http://www.astronautix.com/s/soyuzstfregatst.html; for payload: https://space.skyrocket.de/doc_lau_det/soyuz-stb_fregat-mt.htm
2018	EU	Vega	Vega	2	47397000	2500	5000	18958.8	https://en.wikipedia.org/wiki/Vega_(rocket)
2018	PRC	CZ-2 series	Cz	14	38610000	3500	49000	11031.4	https://www.gao.gov/assets/gao-17-609.pdf
2018	PRC	CZ-3 series	Cz	14	61700000	11500	161000	5365.22	https://en.wikipedia.org/wiki/Long_March_3B#cite_note-1; https://www.aspistrategist.org.au/cheap-reusable-space-launchers-are-still-years-away-for-chinese-military/
2018	PRC	CZ-4 series	Cz	6	78250000	4200	25200	18631	https://www.faa.gov/about/office_org/headquarters_offices/ast/media/1Q2007_QLR.pdf
2018	PRC	CZ-11 series	Cz	3	8812230	700	2100	12588.9
2018	PRC	Zhuque-1	Zhuque	1
2019	US	Antares 230	Antares	1	108885000	7800	7800	13959.6	for cost; https://en.wikipedia.org/wiki/Antares_(rocket) ; for payload: https://space.skyrocket.de/doc_lau_det/antares-230.htm
2019	US	Antares 230+	Antares	1	108885000	8000	8000	13610.6	for cost; https://en.wikipedia.org/wiki/Antares_(rocket) ; for payload: https://space.skyrocket.de/doc_lau_det/antares-230.htm
2019	EU	Ariane 5ECA	Ariane	3	224000000	16000	48000	14000	https://forum.nasaspaceflight.com/index.php?topic=55606.0
2019	EU	Ariane 5ECA+	Ariane	1	224000000	21000	21000	10666.7	https://space.skyrocket.de/doc_lau_det/ariane-5eca-plus.htm
2019	US	Atlas 5(551)	Atlas	1	195993000	18814	18814	10417.4	https://en.wikipedia.org/wiki/Atlas_V; https://web.archive.org/web/20161203124622/https://www.rocketbuilder.com/start/configure
2019	US	Atlas 5(N22)	Atlas	1	172935000	13490	13490	12819.5	https://en.wikipedia.org/wiki/Atlas_V; https://web.archive.org/web/20161203124622/https://www.rocketbuilder.com/start/configure	Assumed equivalent to 521 given similar payload
2019	US	Delta 4H upgrade	Delta	1	422402000	28790	28790	14671.8	http://www.astronautix.com/d/delta4h.html
2019	US	Delta 4M + upgrade	Delta	2	221179000	12800	25600	17279.6	http://www.astronautix.com/d/delta4m.html
2019	US	Electron	Electron	6	9105000	225	1350	40466.7
2019	JP	Epsilon series	Epsilon	1	49959000	1200	1200	41632.5	https://www.gao.gov/assets/gao-17-609.pdf
2019	US	Falcon 9 (1.2)r	Falcon	10	6.255e+07	18500	185000	3381.08	https://en.wikipedia.org/wiki/Falcon_9_Full_Thrust
2019	US	Falcon 9 (1.2)exp	Falcon	1	81158000	22800	22800	3559.56	https://en.wikipedia.org/wiki/Falcon_9_Full_Thrust
2019	US	Falcon Heavy R	Falcon	2	104081000	51700	103400	2013.17		note: no info on Falcon Heavy Reusable payload to LEO. I used the same ratio between falcon 9 reusable & expendable, that is about 0.1
2019	JP	H2B series	H	1	144112500	16500	16500	8734.09	https://www.gao.gov/assets/gao-17-609.pdf
2019	IND	LVM3 (GSLV mk3)	slv	1	67062500	10000	10000	6706.25	http://www.astronautix.com/g/gslv.html	same as GSLV mk1
2019	PRC	OS-M1	Os	1
2019	IND	PSLV series	slv	4	32987500	3200	12800	10308.6	http://www.astronautix.com/p/pslv.html
2019	IND	PSLV XL	slv	1	52780000	3800	3800	13889.5	https://en.wikipedia.org/wiki/Polar_Satellite_Launch_Vehicle#cite_note-1
2019	US	Pegasus XL	Pegasus	1	25342800	443	443	57207.2
2019	RU	Proton M series	Proton	5	83200000	23000	115000	3617.39	https://www.gao.gov/assets/gao-17-609.pdf
2019	RU	Rokot-k series	Rokot	2	53545800	2150	4300	24905	https://www.gao.gov/assets/gao-17-609.pdf
2019	RU	Soyuz 2a series	Soyuz	5	42490000	7020	35100	6052.71	https://en.wikipedia.org/wiki/Soyuz-2#Soyuz-2.1a
2019	RU	Soyuz 2b series	Soyuz	5	58879000	8200	41000	7180.37	https://en.wikipedia.org/wiki/Soyuz-2#Soyuz-2.1a
2019	RU	Soyuz 2v	Soyuz	2	42490000	2800	5600	15175	https://en.wikipedia.org/wiki/Soyuz-2-1v	note: price as soyuz 2a
2019	RU	Soyuz FG	Soyuz	3	94250000	7420	22260	12702.2	http://www.astronautix.com/s/soyuz-fg.html
2019	RU	Soyuz ST	Soyuz	3	65975000	5500	16500	11995.5	http://www.astronautix.com/s/soyuzstfregatst.html; for payload: https://space.skyrocket.de/doc_lau_det/soyuz-stb_fregat-mt.htm
2019	PRC	CZ-2 series	Cz	2	38610000	3500	7000	11031.4	https://www.gao.gov/assets/gao-17-609.pdf
2019	PRC	CZ-3 series	Cz	12	61700000	11500	138000	5365.22	https://en.wikipedia.org/wiki/Long_March_3B#cite_note-1; https://www.aspistrategist.org.au/cheap-reusable-space-launchers-are-still-years-away-for-chinese-military/
2019	PRC	CZ-4 series	Cz	7	78250000	4200	29400	18631	https://www.faa.gov/about/office_org/headquarters_offices/ast/media/1Q2007_QLR.pdf
2019	PRC	CZ-5 series	Cz	1	72450000	25000	25000	2898	https://arstechnica.com/space/2023/12/a-top-secret-chinese-spy-satellite-just-launched-on-a-super-sized-rocket/
2019	PRC	CZ-6 series	Cz	1	70000000	10500	10500	6666.67	https://news.satnews.com/2024/05/08/chinas-long-march-6cs-maiden-flight-launches-4-satellites/
2019	PRC	CZ-11 series	Cz	3	8812230	700	2100	12588.9
2019	EU	Vega	Vega	2	47397000	2500	5000	18958.8	https://en.wikipedia.org/wiki/Vega_(rocket)
2020	RU	Angara A5	Angara	1	115900000	24500	24500	4730.61	https://en.wikipedia.org/wiki/Angara_A5
2020	US	Antares 230+	Antares	2	108885000	8000	16000	13610.6	for cost; https://en.wikipedia.org/wiki/Antares_(rocket) ; for payload: https://space.skyrocket.de/doc_lau_det/antares-230.htm
2020	EU	Ariane 5ECA+	Ariane	3	224000000	21000	63000	10666.7	https://space.skyrocket.de/doc_lau_det/ariane-5eca-plus.htm
2020	US	Astra Rocket-3	Astra	2	3035000	60	120	50583.3
2020	US	Atlas 5(411)	Atlas	1	147315000	12150	12150	12124.7	https://en.wikipedia.org/wiki/Atlas_V
2020	US	Atlas 5(501)	Atlas	1	153720000	8123	8123	18924	https://en.wikipedia.org/wiki/Atlas_V; https://web.archive.org/web/20161203124622/https://www.rocketbuilder.com/start/configure
2020	US	Atlas 5(531)	Atlas	1	179340000	15675	15675	11441.1	https://en.wikipedia.org/wiki/Atlas_V; https://web.archive.org/web/20161203124622/https://www.rocketbuilder.com/start/configure
2020	US	Atlas 5(541)	Atlas	1	185745000	17443	17443	10648.7	https://en.wikipedia.org/wiki/Atlas_V; https://web.archive.org/web/20161203124622/https://www.rocketbuilder.com/start/configure
2020	US	Atlas 5(551)	Atlas	1	195993000	18814	18814	10417.4	https://en.wikipedia.org/wiki/Atlas_V; https://web.archive.org/web/20161203124622/https://www.rocketbuilder.com/start/configure
2020	PRC	Ceres-1	Ceres	1	5463000	400	400	13657.5	https://en.wikipedia.org/wiki/Ceres-1
2020	US	Delta 4H upgrade	Delta	1	422402000	28790	28790	14671.8	http://www.astronautix.com/d/delta4h.html
2020	US	Electron series	Electron	7	9105000	225	1575	40466.7
2020	US	Falcon 9 (1.2)r	Falcon	25	6.255e+07	18500	462500	3381.08	https://en.wikipedia.org/wiki/Falcon_9_Full_Thrust
2020	JP	H2A series	H	3	1.1529e+08	10000	30000	11529
2020	JP	H2B series	H	1	144112500	16500	16500	8734.09	https://www.gao.gov/assets/gao-17-609.pdf
2020	US	LauncherOne	Launcher	1	13908000	500	500	27816	https://en.wikipedia.org/wiki/LauncherOne
2020	US	Minotaur-4	Minotaur	1	72000000	1591	1591	45254.6
2020	IND	PSLV series	slv	1	32987500	3200	3200	10308.6	http://www.astronautix.com/p/pslv.html
2020	IND	PSLV XL	slv	1	52780000	3800	3800	13889.5	https://en.wikipedia.org/wiki/Polar_Satellite_Launch_Vehicle#cite_note-1
2020	RU	Proton M series	Proton	1	83200000	23000	23000	3617.39	https://www.gao.gov/assets/gao-17-609.pdf
2020	ISR	Shavit-2	Shavit	2
2020	RU	Soyuz 2a series	Soyuz	5	42490000	7020	35100	6052.71	https://en.wikipedia.org/wiki/Soyuz-2#Soyuz-2.1a
2020	RU	Soyuz 2b series	Soyuz	8	58879000	8200	65600	7180.37	https://en.wikipedia.org/wiki/Soyuz-2#Soyuz-2.1a
2020	RU	Soyuz ST	Soyuz	2	65975000	5500	11000	11995.5	http://www.astronautix.com/s/soyuzstfregatst.html; for payload: https://space.skyrocket.de/doc_lau_det/soyuz-stb_fregat-mt.htm
2020	PRC	CZ-2 series	Cz	11	38610000	3500	38500	11031.4	https://www.gao.gov/assets/gao-17-609.pdf
2020	PRC	CZ-3 series	Cz	8	61700000	11500	92000	5365.22	https://en.wikipedia.org/wiki/Long_March_3B#cite_note-1; https://www.aspistrategist.org.au/cheap-reusable-space-launchers-are-still-years-away-for-chinese-military/
2020	PRC	CZ-4 series	Cz	6	78250000	4200	25200	18631	https://www.faa.gov/about/office_org/headquarters_offices/ast/media/1Q2007_QLR.pdf
2020	PRC	CZ-5 series	Cz	3	72450000	25000	75000	2898	https://arstechnica.com/space/2023/12/a-top-secret-chinese-spy-satellite-just-launched-on-a-super-sized-rocket/
2020	PRC	CZ-6 series	Cz	1	70000000	10500	10500	6666.67	https://news.satnews.com/2024/05/08/chinas-long-march-6cs-maiden-flight-launches-4-satellites/
2020	PRC	CZ-7 series	Cz	1	126540150	13500	13500	9373.34	https://www.jstage.jst.go.jp/article/tjsass/62/4/62_T-17-57/_pdf
2020	PRC	CZ-8 series	Cz	1
2020	PRC	CZ-11 series	Cz	3	8812230	700	2100	12588.9
2020	EU	Vega	Vega	2	47397000	2500	5000	18958.8	https://en.wikipedia.org/wiki/Vega_(rocket)
2021	RU	Angara A5 Persei	Angara	1	115900000	24500	24500	4730.61	https://en.wikipedia.org/wiki/Angara_A5
2021	US	Antares 230+	Antares	2	108885000	8000	16000	13610.6	for cost; https://en.wikipedia.org/wiki/Antares_(rocket) ; for payload: https://space.skyrocket.de/doc_lau_det/antares-230.htm
2021	EU	Ariane 5ECA+	Ariane	3	224000000	21000	63000	10666.7	https://space.skyrocket.de/doc_lau_det/ariane-5eca-plus.htm
2021	US	Astra Rocket-3	Astra	2	3035000	60	120	50583.3
2021	US	Atlas 5(401)	Atlas	2	139629000	9797	19594	14252.2	https://en.wikipedia.org/wiki/Atlas_V; https://web.archive.org/web/20161203124622/https://www.rocketbuilder.com/start/configure
2021	US	Atlas 5(421)	Atlas	1	157563000	14067	14067	11200.9	https://en.wikipedia.org/wiki/Atlas_V; https://web.archive.org/web/20161203124622/https://www.rocketbuilder.com/start/configure
2021	US	Atlas 5(551)	Atlas	1	195993000	18814	18814	10417.4	https://en.wikipedia.org/wiki/Atlas_V; https://web.archive.org/web/20161203124622/https://www.rocketbuilder.com/start/configure
2021	PRC	Ceres-1	Ceres	1	5463000	400	400	13657.5	https://en.wikipedia.org/wiki/Ceres-1
2021	US	Delta 4H upgrade	Delta	1	422402000	28790	28790	14671.8	http://www.astronautix.com/d/delta4h.html
2021	US	Electron series	Electron	6	9105000	225	1350	40466.7
2021	JP	Epsilon series	Epsilon	1	49959000	1200	1200	41632.5	https://www.gao.gov/assets/gao-17-609.pdf
2021	US	Falcon 9 (1.2)r	Falcon	31	6.255e+07	18500	573500	3381.08	https://en.wikipedia.org/wiki/Falcon_9_Full_Thrust
2021	US	Firefly-Alpha	Firefly	1	18455600	1030	1030	17918.1
2021	IND	GSLV mk2	slv	1	131355000	5000	5000	26271	http://www.astronautix.com/g/gslv.html	same as GSLV mk1
2021	JP	H2A series	H	1	1.1529e+08	10000	10000	11529
2021	JP	H2B series	H	1	144112500	16500	16500	8734.09	https://www.gao.gov/assets/gao-17-609.pdf
2021	PRC	Hyperbola-1	Hyperbola	2
2021	US	LauncherOne	Launcher	2	13908000	500	1000	27816	https://en.wikipedia.org/wiki/LauncherOne
2021	US	Minotaur-1	Minotaur	2	38018400	550	1100	69124.4	https://arstechnica.com/science/2021/06/cold-war-era-missile-launches-three-modern-day-spy-satellites/#:~:text=This%20Minotaur%20I%20launch%20cost,a%20fraction%20of%20its%20cost.
2021	IND	PSLV series	slv	1	32987500	3200	3200	10308.6	http://www.astronautix.com/p/pslv.html
2021	US	Pegasus XL	Pegasus	1	25342800	443	443	57207.2
2021	RU	Proton M series	Proton	2	83200000	23000	46000	3617.39	https://www.gao.gov/assets/gao-17-609.pdf
2021	RU	Soyuz 2a series	Soyuz	7	42490000	7020	49140	6052.71	https://en.wikipedia.org/wiki/Soyuz-2#Soyuz-2.1a
2021	RU	Soyuz 2b series	Soyuz	13	58879000	8200	106600	7180.37	https://en.wikipedia.org/wiki/Soyuz-2#Soyuz-2.1a
2021	RU	Soyuz 2v	Soyuz	1	42490000	2800	2800	15175	https://en.wikipedia.org/wiki/Soyuz-2-1v	note: price as soyuz 2a
2021	RU	Soyuz ST	Soyuz	1	65975000	5500	5500	11995.5	http://www.astronautix.com/s/soyuzstfregatst.html; for payload: https://space.skyrocket.de/doc_lau_det/soyuz-stb_fregat-mt.htm
2021	PRC	CZ-2 series	Cz	14	38610000	3500	49000	11031.4	https://www.gao.gov/assets/gao-17-609.pdf
2021	PRC	CZ-3 series	Cz	12	61700000	11500	138000	5365.22	https://en.wikipedia.org/wiki/Long_March_3B#cite_note-1; https://www.aspistrategist.org.au/cheap-reusable-space-launchers-are-still-years-away-for-chinese-military/
2021	PRC	CZ-4 series	Cz	14	78250000	4200	58800	18631	https://www.faa.gov/about/office_org/headquarters_offices/ast/media/1Q2007_QLR.pdf
2021	PRC	CZ-5 series	Cz	1	72450000	25000	25000	2898	https://arstechnica.com/space/2023/12/a-top-secret-chinese-spy-satellite-just-launched-on-a-super-sized-rocket/
2021	PRC	CZ-6 series	Cz	4	70000000	10500	42000	6666.67	https://news.satnews.com/2024/05/08/chinas-long-march-6cs-maiden-flight-launches-4-satellites/
2021	PRC	CZ-7 series	Cz	4	126540150	13500	54000	9373.34	https://www.jstage.jst.go.jp/article/tjsass/62/4/62_T-17-57/_pdf
2021	EU	Vega	Vega	3	47397000	2500	7500	18958.8	https://en.wikipedia.org/wiki/Vega_(rocket)
2022	RU	Angara 1.2	Angara	2	3.3232e+07	3700	7400	8981.62	https://spacelaunchnow.me/vehicle/launch_vehicle/136/#google_vignette
2022	US	Antares 230+	Antares	2	108885000	8000	16000	13610.6	for cost; https://en.wikipedia.org/wiki/Antares_(rocket) ; for payload: https://space.skyrocket.de/doc_lau_det/antares-230.htm
2022	EU	Ariane 5ECA+	Ariane	3	224000000	21000	63000	10666.7	https://space.skyrocket.de/doc_lau_det/ariane-5eca-plus.htm
2022	US	Astra Rocket-3	Astra	3	3035000	60	180	50583.3
2022	US	Atlas 5(401)	Atlas	1	139629000	9797	9797	14252.2	https://en.wikipedia.org/wiki/Atlas_V; https://web.archive.org/web/20161203124622/https://www.rocketbuilder.com/start/configure
2022	US	Atlas 5(421)	Atlas	1	157563000	15675	15675	10051.9	https://en.wikipedia.org/wiki/Atlas_V; https://web.archive.org/web/20161203124622/https://www.rocketbuilder.com/start/configure
2022	US	Atlas 5(511)	Atlas	1	166530000	15675	15675	10623.9
2022	US	Atlas 5(531)	Atlas	1	179340000	15675	15675	11441.1	https://en.wikipedia.org/wiki/Atlas_V; https://web.archive.org/web/20161203124622/https://www.rocketbuilder.com/start/configure
2022	US	Atlas 5(541)	Atlas	2	185745000	17443	34886	10648.7	https://en.wikipedia.org/wiki/Atlas_V; https://web.archive.org/web/20161203124622/https://www.rocketbuilder.com/start/configure
2022	US	Atlas 5(N22)	Atlas	1	172935000	13490	13490	12819.5	https://en.wikipedia.org/wiki/Atlas_V; https://web.archive.org/web/20161203124622/https://www.rocketbuilder.com/start/configure	Assumed equivalent to 521 given similar payload
2022	PRC	Ceres-1	Ceres	2	5463000	400	800	13657.5	https://en.wikipedia.org/wiki/Ceres-1
2022	US	Delta 4H upgrade	Delta	1	422402000	28790	28790	14671.8	http://www.astronautix.com/d/delta4h.html
2022	US	Electron series	Electron	9	9105000	225	2025	40466.7
2022	JP	Epsilon series	Epsilon	1	49959000	1200	1200	41632.5	https://www.gao.gov/assets/gao-17-609.pdf
2022	US	Falcon 9 (1.2)r	Falcon	58	6.255e+07	18500	1073000	3381.08	https://en.wikipedia.org/wiki/Falcon_9_Full_Thrust
2022	US	Falcon 9 (1.2)exp	Falcon	2	81158000	22800	45600	3559.56	https://en.wikipedia.org/wiki/Falcon_9_Full_Thrust
2022	US	Falcon Heavy PR	Falcon	2	104081000	51700	103400	2013.17		note: no info on Falcon Heavy Reusable payload to LEO. I used the same ratio between falcon 9 reusable & expendable, that is about 0.1
2022	US	Firefly-Alpha	Firefly	1	18455600	1030	1030	17918.1
2022	IND	LVM3 (GSLV mk3)	slv	1	67062500	10000	10000	6706.25	http://www.astronautix.com/g/gslv.html	same as GSLV mk1
2022	PRC	Hyperbola-1	Hyperbola	1
2022	US	LauncherOne	Launcher	2	13908000	500	1000	27816	https://en.wikipedia.org/wiki/LauncherOne
2022	PRC	Kinetica-1	Kinetica	1		2000			https://en.wikipedia.org/wiki/Kinetica_1
2022	IND	PSLV series	slv	1	32987500	3200	3200	10308.6	http://www.astronautix.com/p/pslv.html
2022	IND	PSLV XL	slv	2	52780000	3800	7600	13889.5	https://en.wikipedia.org/wiki/Polar_Satellite_Launch_Vehicle#cite_note-1
2022	RU	Proton M series	Proton	1	83200000	23000	23000	3617.39	https://www.gao.gov/assets/gao-17-609.pdf
2022	US	SLS block 1	Sls	1	2360600000	95000	95000	24848.4	https://en.wikipedia.org/wiki/Space_Launch_System#:~:text=In%20November%202021%20a%20NASA,million%20for%20Exploration%20Ground%20Systems.
2022	IND	SSLV	slv	1	4506600	500	500	9013.2	https://en.wikipedia.org/wiki/Small_Satellite_Launch_Vehicle
2022	RU	Soyuz 2a series	Soyuz	8	42490000	7020	56160	6052.71	https://en.wikipedia.org/wiki/Soyuz-2#Soyuz-2.1a
2022	RU	Soyuz 2b series	Soyuz	8	58879000	8200	65600	7180.37	https://en.wikipedia.org/wiki/Soyuz-2#Soyuz-2.1a
2022	RU	Soyuz 2v	Soyuz	2	42490000	2800	5600	15175	https://en.wikipedia.org/wiki/Soyuz-2-1v	note: price as soyuz 2a
2022	RU	Soyuz ST	Soyuz	1	65975000	5500	5500	11995.5	http://www.astronautix.com/s/soyuzstfregatst.html; for payload: https://space.skyrocket.de/doc_lau_det/soyuz-stb_fregat-mt.htm
2022	EU	Vega-c	Vega	1	47397000	2500	2500	18958.8	https://en.wikipedia.org/wiki/Vega_(rocket)
2022	PRC	CZ-2 series	Cz	24	38610000	3500	84000	11031.4	https://www.gao.gov/assets/gao-17-609.pdf
2022	PRC	CZ-3 series	Cz	4	61700000	11500	46000	5365.22	https://en.wikipedia.org/wiki/Long_March_3B#cite_note-1; https://www.aspistrategist.org.au/cheap-reusable-space-launchers-are-still-years-away-for-chinese-military/
2022	PRC	CZ-4 series	Cz	11	78250000	4200	46200	18631	https://www.faa.gov/about/office_org/headquarters_offices/ast/media/1Q2007_QLR.pdf
2022	PRC	CZ-5 series	Cz	2	72450000	25000	50000	2898	https://arstechnica.com/space/2023/12/a-top-secret-chinese-spy-satellite-just-launched-on-a-super-sized-rocket/
2022	PRC	CZ-6 series	Cz	4	70000000	10500	42000	6666.67	https://news.satnews.com/2024/05/08/chinas-long-march-6cs-maiden-flight-launches-4-satellites/
2022	PRC	CZ-7 series	Cz	3	126540150	13500	40500	9373.34	https://www.jstage.jst.go.jp/article/tjsass/62/4/62_T-17-57/_pdf
2022	PRC	CZ-8 series	Cz	1
2022	PRC	CZ-11 series	Cz	4	8812230	700	2800	12588.9
2023	US	Antares 230+	Antares	1	108885000	8000	8000	13610.6	for cost; https://en.wikipedia.org/wiki/Antares_(rocket) ; for payload: https://space.skyrocket.de/doc_lau_det/antares-230.htm
2023	EU	Ariane 5ECA+	Ariane	2	224000000	21000	42000	10666.7	https://space.skyrocket.de/doc_lau_det/ariane-5eca-plus.htm
2023	US	Atlas 5(501)	Atlas	1	153720000	8123	8123	18924	https://en.wikipedia.org/wiki/Atlas_V; https://web.archive.org/web/20161203124622/https://www.rocketbuilder.com/start/configure
2023	US	Atlas 5(551)	Atlas	1	195993000	18814	18814	10417.4	https://en.wikipedia.org/wiki/Atlas_V; https://web.archive.org/web/20161203124622/https://www.rocketbuilder.com/start/configure
2023	PRC	Ceres-1	Ceres	7	5463000	400	2800	13657.5	https://en.wikipedia.org/wiki/Ceres-1
2023	US	Delta 4H upgrade	Delta	1	422402000	28790	28790	14671.8	http://www.astronautix.com/d/delta4h.html
2023	US	Electron series	Electron	9	9105000	225	2025	40466.7
2023	US	Falcon 9 (1.2)r	Falcon	91	6.255e+07	18500	1683500	3381.08	https://en.wikipedia.org/wiki/Falcon_9_Full_Thrust
2023	US	Falcon Heavy PR, R	Falcon	4	104081000	51700	206800	2013.17		note: no info on Falcon Heavy Reusable payload to LEO. I used the same ratio between falcon 9 reusable & expendable, that is about 0.1
2023	US	Falcon Heavy EX	Falcon	1	192150000	63800	63800	3011.76		note: no info on Falcon Heavy Reusable payload to LEO. I used the same ratio between falcon 9 reusable & expendable, that is about 0.1
2023	US	Firefly-Alpha	Firefly	2	18455600	1030	2060	17918.1
2023	IND	GSLV mk2	slv	1	131355000	5000	5000	26271	http://www.astronautix.com/g/gslv.html	same as GSLV mk1
2023	JP	H2A series	H	2	1.1529e+08	10000	20000	11529	https://en.wikipedia.org/wiki/H3_(rocket)
2023	JP	H3 series	H	1	5.155e+07	13685	13685	3766.9		note: payload computed as the middle of the reported GTO interval times 2.3
2023	PRC	Hyperbola-1	Hyperbola	2
2023	PRC	Kinetica-1	Kinetica	1		2000			https://en.wikipedia.org/wiki/Kinetica_1
2023	IND	PSLV series	slv	1	32987500	3200	3200	10308.6	http://www.astronautix.com/p/pslv.html
2023	IND	PSLV XL	slv	2	52780000	3800	7600	13889.5	https://en.wikipedia.org/wiki/Polar_Satellite_Launch_Vehicle#cite_note-1
2023	RU	Proton M series	Proton	2	83200000	23000	46000	3617.39	https://www.gao.gov/assets/gao-17-609.pdf
2023	IND	SSLV	slv	1	4506600	500	500	9013.2	https://en.wikipedia.org/wiki/Small_Satellite_Launch_Vehicle
2023	ISR	Shavit-2	Shavit	1
2023	RU	Soyuz 2a series	Soyuz	9	42490000	7020	63180	6052.71	https://en.wikipedia.org/wiki/Soyuz-2#Soyuz-2.1a
2023	RU	Soyuz 2b series	Soyuz	6	58879000	8200	49200	7180.37	https://en.wikipedia.org/wiki/Soyuz-2#Soyuz-2.1a
2023	RU	Soyuz 2v	Soyuz	2	42490000	2800	5600	15175	https://en.wikipedia.org/wiki/Soyuz-2-1v	note: price as soyuz 2a
2023	US	Starship	Starship	2	1.031e+08	100000	200000	1031
2023	US	Terran-1	Terran	1	1.2372e+07	1093.75	1093.75	11311.5
2023	PRC	Ceres-1	Ceres	7	5463000	400	2800	13657.5	https://en.wikipedia.org/wiki/Ceres-1
2023	PRC	Tianlong-2	Tianlong	1		2000	2000
2023	PRC	CZ-3 series	Cz	6	61700000	11500	69000	5365.22	https://en.wikipedia.org/wiki/Long_March_3B#cite_note-1; https://www.aspistrategist.org.au/cheap-reusable-space-launchers-are-still-years-away-for-chinese-military/
2023	PRC	CZ-2 series	Cz	25	38610000	3500	87500	11031.4	https://www.gao.gov/assets/gao-17-609.pdf
2023	PRC	CZ-4 series	Cz	7	78250000	4200	29400	18631	https://www.faa.gov/about/office_org/headquarters_offices/ast/media/1Q2007_QLR.pdf
2023	PRC	CZ-5 series	Cz	1	72450000	25000	25000	2898	https://arstechnica.com/space/2023/12/a-top-secret-chinese-spy-satellite-just-launched-on-a-super-sized-rocket/
2023	PRC	CZ-6 series	Cz	3	70000000	10500	31500	6666.67	https://news.satnews.com/2024/05/08/chinas-long-march-6cs-maiden-flight-launches-4-satellites/
2023	PRC	CZ-7 series	Cz	3	126540150	13500	40500	9373.34	https://www.jstage.jst.go.jp/article/tjsass/62/4/62_T-17-57/_pdf
2023	PRC	CZ-11 series	Cz	2	8812230	700	1400	12588.9
2023	EU	Vega	Vega	1	47397000	2500	2500	18958.8	https://en.wikipedia.org/wiki/Vega_(rocket)
2024	US	Falcon 9 (1.2)r	Falcon	132	6.255e+07	18500	2442000	3381.08	https://en.wikipedia.org/wiki/Falcon_9_Full_Thrust
2024	US	Falcon Heavy PR, R	Falcon	2	104081000	51700	103400	2013.17
2024	US	Starship	Starship	4	1.031e+08	100000	400000	1031
2024	US	Atlas V (551)	Atlas	1	195993000	18814	18814	10417.4	https://en.wikipedia.org/wiki/Atlas_V; https://web.archive.org/web/20161203124622/https://www.rocketbuilder.com/start/configure
2024	US	Atlas V (N22)	Atlas	1	172935000	13490	13490	12819.5	https://en.wikipedia.org/wiki/Atlas_V; https://web.archive.org/web/20161203124622/https://www.rocketbuilder.com/start/configure
2024	US	Delta 4H upgrade	Delta	1	422402000	28790	28790	14671.8	http://www.astronautix.com/d/delta4h.html
2024	EU	Ariane 62	Ariane	1	87920000	10350	10350	8494.69
2024	US	Electron series	Electron	14	9105000	225	3150	40466.7
2024	RU	Angara 1.2	Angara	1	3.3232e+07	3700	3700	8981.62	https://spacelaunchnow.me/vehicle/launch_vehicle/136/#google_vignette
2024	RU	Angara A5	Angara	1	1.164e+08	24500	24500	4751.02	https://en.wikipedia.org/wiki/Angara_A5
2024	IND	GSLV mk2	slv	1	131355000	5000	5000	26271	http://www.astronautix.com/g/gslv.html
2024	JP	H2A series	H	2	1.1529e+08	10000	20000	11529	https://en.wikipedia.org/wiki/H3_(rocket)
2024	JP	H3 series	H	3	5.155e+07	13685	41055	3766.9
2024	JP	KAIROS	Kairos	2	9000000	250	500	36000	https://spacelaunchnow.me/launch/kairos-maiden-flight/#google_vignette
2024	IND	PSLV series	slv	2	32987500	3200	6400	10308.6	http://www.astronautix.com/p/pslv.html
2024	IND	PSLV XL	slv	1	52780000	3800	3800	13889.5	https://en.wikipedia.org/wiki/Polar_Satellite_Launch_Vehicle#cite_note-1
2024	IND	SSLV	slv	1	4506600	500	500	9013.2	https://en.wikipedia.org/wiki/Small_Satellite_Launch_Vehicle
2024	RU	Soyuz 2a series	Soyuz	8	42490000	7020	56160	6052.71	https://en.wikipedia.org/wiki/Soyuz-2#Soyuz-2.1a
2024	RU	Soyuz 2b series	Soyuz	6	58879000	8200	49200	7180.37	https://en.wikipedia.org/wiki/Soyuz-2#Soyuz-2.1a
2024	RU	Soyuz 2v	Soyuz	1	42490000	2800	2800	15175	https://en.wikipedia.org/wiki/Soyuz-2-1v
2024	EU	Vega, Vega C	Vega	2	47397000	2500	5000	18958.8	https://en.wikipedia.org/wiki/Vega_(rocket)
2024	US	Vulcan Centaur	Vulcan	1	110000000	27200	27200	4044.12	https://en.wikipedia.org/wiki/Vulcan_Centaur#Versions_and_configurations
2024	PRC	Ceres-1	Ceres	5	5463000	400	2000	13657.5	https://en.wikipedia.org/wiki/Ceres-1
2024	PRC	CZ-3 series	Cz	8	61700000	11500	92000	5365.22	https://en.wikipedia.org/wiki/Long_March_3B#cite_note-1; https://www.aspistrategist.org.au/cheap-reusable-space-launchers-are-still-years-away-for-chinese-military/
2024	PRC	CZ-2 series	Cz	18	38610000	3500	63000	11031.4	https://www.gao.gov/assets/gao-17-609.pdf
2024	PRC	CZ-4 series	Cz	6	78250000	4200	25200	18631	https://www.faa.gov/about/office_org/headquarters_offices/ast/media/1Q2007_QLR.pdf
2024	PRC	CZ-5 series	Cz	3	72450000	25000	75000	2898	https://arstechnica.com/space/2023/12/a-top-secret-chinese-spy-satellite-just-launched-on-a-super-sized-rocket/
2024	PRC	CZ-6 series	Cz	8	70000000	10500	84000	6666.67	https://news.satnews.com/2024/05/08/chinas-long-march-6cs-maiden-flight-launches-4-satellites/
2024	PRC	CZ-7 series	Cz	4	126540150	13500	54000	9373.34	https://www.jstage.jst.go.jp/article/tjsass/62/4/62_T-17-57/_pdf
2024	PRC	CZ-12 series	Cz	1		12000	12000
2025	US	Falcon 9 (1.2)r	Falcon	163	6.255e+07	18500	3015500	3381.08
2025	US	Falcon 9 (1.2)exp	Falcon	2	81158000	22800	45600	3559.56
2025	US	Electron series	Electron	18	9105000	225	4050	40466.7
2025	US	Atlas 5(551)	Atlas	5	195993000	18814	94070	10417.4
2025	US	Starship (2.1)	Starship	5	103100000	115000	575000	896.522
2025	US	New Glenn (7x2)	New Glenn	2	1.0718e+08	45000	90000	2381.77
2025	US	Firefly-Alpha	Firefly	1	18455600	1030	1030	17918.1
2025	US	Minotaur-4	Minotaur	1	72000000	1591	1591	45254.6
2025	US	Vulcan Centaur (VC4S)	Vulcan	1	110000000	27200	27200	4044.12
2025	PRC	CZ-3 series	Cz	15	61700000	11500	172500	5365.22
2025	PRC	CZ-2C	Cz	3	38610000	3850	11550	10028.6
2025	PRC	CZ-2D	Cz	7	38610000	3500	24500	11031.4
2025	PRC	CZ-2F	Cz	3	38610000	8400	25200	4596.43
2025	PRC	CZ-6 series	Cz	11	70000000	10500	115500	6666.67
2025	PRC	CZ-4 series	Cz	7	78250000	4200	29400	18631
2025	PRC	CZ-7 series	Cz	7	126540150	13500	94500	9373.34
2025	PRC	CZ-8	Cz	1	27000000	8100	8100	3333.33
2025	PRC	CZ-8A	Cz	6	3.26667e+07	9800	58800	3333.33
2025	PRC	CZ-5	Cz	2	72450000	23000	46000	3150
2025	PRC	CZ-5B	Cz	2	72450000	25000	50000	2898
2025	PRC	CZ-11 series	Cz	1	8812230	700	700	12588.9
2025	PRC	CZ-12 series	Cz	4		12000	48000
2025	PRC	Ceres-1	Ceres	6	5463000	400	2400	13657.5
2025	PRC	Jielong 3	Jielong	4	10000
2025	PRC	Kinetica-1	Kinetica	5		2000	10000
2025	PRC	Hyperbola-1	Hyperbola	1	5000000	520	520	9615.38
2025	PRC	Kuaizhou 1A	Kuaizhou	1	7678419	400	400	19196
2025	PRC	Kuaizhou 1A Pro	Kuaizhou	2		450	900
2025	PRC	Kuaizhou 11	Kuaizhou	1	19604985	1500	1500	13070
2025	PRC	Gravity-1	Gravity	1	32500000	6500	13000	5000
2025	PRC	Zhuque-2E	Zhuque	2		6000	12000
2025	PRC	Zhuque-3	Zhuque	1		11800	11800
2025	KR	Hanbit-Nano	Hanbit	1
2025	KR	Nuri	Nuri	1		3300	3300
2025	JP	H3 series	H	3	5.155e+07	13685	41055	3766.9
2025	JP	H2A series	H	1	1.1529e+08	10000	10000	11529
2025	IND	GSLV mk2	slv	2	131355000	5000	10000	26271
2025	IND	LVM3 (GSLV mk3)	LVM	2	67062500	10000	20000	6706.25
2025	IND	PSLV XL	slv	1	52780000	3800	3800	13889.5
2025	ISR	Shavit-2	Shavit	1
2025	IRN	Zuljanah	Zuljanah	1		220	220
2025	RU	Soyuz 2a series	Soyuz	6	42490000	7020	42120	6052.71
2025	RU	Soyuz 2b series	Soyuz	6	58879000	8200	49200	7180.37
2025	RU	Soyuz 2v	Soyuz	1	42490000	2800	2800	15175
2025	RU	Angara 1.2	Angara	3	3.3232e+07	3700	11100	8981.62
2025	RU	Angara A5	Angara	1	1.164e+08	24500	24500	4751.02
2025	EU	Vega C	Vega	3	47397000	2500	7500	18958.8
2025	EU	Ariane 62	Ariane	4	87920000	10350	41400	8494.69
2025	DE	Spectrum	Spectrum	1		1000	1000
2025	AU	Eris-1	Eris	1		150	150
